# Supplementary material for: 2-(4-Bromo­benz­yl)-5,11,17,23-tetra-tert-butyl-25,26,27,28-tetra­methoxy­calix[4]arene
Source: Acta Crystallogr Sect E Struct Rep Online. 2009 Jun 27;65(Pt 7):o1704. doi: 10.1107/S1600536809023137 (PMC2969344; doi:10.1107/S1600536809023137)
Supplement: Supplementary file 1 [file e-65-o1704-sup1.cif]

##############################################################################
###                                                                        ###
###        Electronic paper (Acta Crystallographica Section E)             ###
###                                                                        ###
##############################################################################
#                                                                            #
# This CIF contains the data in a paper accepted for publication in Acta     #
# Crystallographica Section E. It conforms to the requirements of Notes      #
# for Authors for Section E, and has been peer reviewed under the auspices   #
# of the IUCr Commission on Journals.                                        #
#                                                                            #
# Full details of the Crystallographic Information File format               #
# are given in the paper "The Crystallographic Information File (CIF):       #
# a New Standard Archive File for Crystallography" by S. R. Hall, F. H.      #
# Allen and I. D. Brown [Acta Cryst. (1991), A47, 655-685].                  #
#                                                                            #
# The current version of the core CIF dictionary is obtainable from          #
# ftp://ftp.iucr.org/pub/cif_core.dic. The current version number is 2.4.    #
#                                                                            #
# Software is freely available for graphical display of the structure(s) in  #
# this CIF.  For information consult the CIF home page http://www.iucr.org/  #
# cif/home.html                                                              #
#                                                                            #
# This file may be used for bona fide research purposes within the           #
# scientific community so long as proper attribution is given to the journal # 
# article from which it was obtained.                                        #
#                                                                            #
##############################################################################
                                             
data_global
_audit_creation_method     SHELXL-97
_journal_data_validation_number     ?
_journal_date_recd_electronic     2009-06-09
_journal_date_accepted     2009-06-16
_journal_name_full     'Acta Crystallographica, Section E'
_journal_year     2009
_journal_volume     65
_journal_issue      7
_journal_page_first     o1704
_journal_page_last     o1704
_journal_paper_category     QO
_journal_coeditor_code     SU2121
_publ_contact_author_name     'Professor E. Weber'
_publ_contact_author_address
;
Institut fur Organische Chemie
TU Bergakademie Freiberg
Leipziger Strasse 29
D-09596 Freiberg/Sachsen
Germany
;
_publ_contact_author_email     'edwin.weber@chemie.tu-freiberg.de'
_publ_contact_author_fax     '+49 (0) 3731/393170'
_publ_contact_author_phone     '+49 (0) 3731/392386'
_publ_section_title
;\
2-(4-Bromobenzyl)-5,11,17,23-tetra-<i>tert</i>-butyl-25,26,27,28-\
tetramethoxycalix[4]arene
;
loop_
    _publ_author_name
    _publ_author_address
    'Fischer, Conrad'
;
Institut f\"ur Organische Chemie
TU Bergakademie Freiberg
Leipziger Strasse 29
D-09596 Freiberg/Sachsen
Germany
;
    'Lin, Guisheng'
;
Institut f\"ur Organische Chemie
TU Bergakademie Freiberg
Leipziger Strasse 29
D-09596 Freiberg/Sachsen
Germany
;
    'Seichter, Wilhelm'
;
Institut f\"ur Organische Chemie
TU Bergakademie Freiberg
Leipziger Strasse 29
D-09596 Freiberg/Sachsen
Germany
;
    'Weber, Edwin'
;
Institut f\"ur Organische Chemie
TU Bergakademie Freiberg
Leipziger Strasse 29
D-09596 Freiberg/Sachsen
Germany
;
data_I
_audit_creation_method     SHELXL-97
_chemical_name_systematic
;
2-(4-Bromobenzyl)-5,11,17,23-tetra-<i>tert</i>-butyl-25,26,27,28-
tetramethoxycalix[4]arene
;
_chemical_name_common     ?
_chemical_formula_moiety     'C55 H69 Br O4'
_chemical_formula_sum     'C55 H69 Br O4'
_chemical_formula_iupac     'C55 H69 Br O4'
_chemical_formula_weight     874.01
_chemical_melting_point     ?
_symmetry_cell_setting     triclinic
_symmetry_space_group_name_H-M     'P -1'
_symmetry_space_group_name_Hall     '-P 1'
loop_
    _symmetry_equiv_pos_as_xyz
    'x, y, z'
    '-x, -y, -z'
_cell_length_a     10.8146(5)
_cell_length_b     13.8980(5)
_cell_length_c     18.0582(8)
_cell_angle_alpha     86.473(2)
_cell_angle_beta     80.442(3)
_cell_angle_gamma     67.171(2)
_cell_volume     2466.82(18)
_cell_formula_units_Z     2
_cell_measurement_reflns_used     9869
_cell_measurement_theta_min     2.29
_cell_measurement_theta_max     26.82
_cell_measurement_temperature     153(2)
_exptl_crystal_description     irregular
_exptl_crystal_colour     colourless
_exptl_crystal_size_max     0.38
_exptl_crystal_size_mid     0.18
_exptl_crystal_size_min     0.10
_exptl_crystal_density_diffrn     1.177
_exptl_crystal_density_meas     ?
_exptl_crystal_density_method     'not measured'
_exptl_crystal_F_000     932
_exptl_absorpt_coefficient_mu     0.876
_exptl_absorpt_correction_type     'multi-scan'
_exptl_absorpt_process_details     '(SADABS; Sheldrick, 2004)'
_exptl_absorpt_correction_T_min     0.7319
_exptl_absorpt_correction_T_max     0.9175
_exptl_special_details
;
;
_diffrn_ambient_temperature     153(2)
_diffrn_radiation_type     MoK\a
_diffrn_radiation_wavelength     0.71073
_diffrn_radiation_source     'fine-focus sealed tube'
_diffrn_radiation_monochromator     graphite
_diffrn_measurement_device_type     'Bruker APEXII CCD area-detector'
_diffrn_measurement_method     '\f and \w'
_diffrn_detector_area_resol_mean     ?
_diffrn_reflns_number     42636
_diffrn_reflns_av_R_equivalents     0.0364
_diffrn_reflns_av_sigmaI/netI     0.0425
_diffrn_reflns_theta_min     1.14
_diffrn_reflns_theta_max     27.30
_diffrn_reflns_theta_full     27.30
_diffrn_measured_fraction_theta_max     0.996
_diffrn_measured_fraction_theta_full     0.996
_diffrn_reflns_limit_h_min     -13
_diffrn_reflns_limit_h_max     13
_diffrn_reflns_limit_k_min     -17
_diffrn_reflns_limit_k_max     17
_diffrn_reflns_limit_l_min     -23
_diffrn_reflns_limit_l_max     23
_diffrn_standards_number     ?
_diffrn_standards_interval_count     ?
_diffrn_standards_interval_time     ?
_diffrn_standards_decay_%     <1%
_refine_special_details
;
Refinement of <i>F</i>^2^ against ALL reflections. The weighted <i>R</i>-factor
<i>wR</i> and goodness of fit <i>S</i> are based on <i>F</i>^2^, conventional
<i>R</i>-factors <i>R</i> are based on <i>F</i>, with <i>F</i> set to zero for
negative <i>F</i>^2^. The threshold expression of <i>F</i>^2^ >
\s(<i>F</i>^2^) is used only for calculating <i>R</i>-factors(gt) <i>etc</i>.
and is not relevant to the choice of reflections for refinement.
<i>R</i>-factors based on <i>F</i>^2^ are statistically about twice as large
as those based on <i>F</i>, and <i>R</i>- factors based on ALL data will be
even larger.
;
_reflns_number_total     11033
_reflns_number_gt     7504
_reflns_threshold_expression     I>2\s(I)
_refine_ls_structure_factor_coef     Fsqd
_refine_ls_matrix_type     full
_refine_ls_R_factor_all     0.0776
_refine_ls_R_factor_gt     0.0444
_refine_ls_wR_factor_gt     0.1188
_refine_ls_wR_factor_ref     0.1384
_refine_ls_goodness_of_fit_ref     1.049
_refine_ls_restrained_S_all     1.049
_refine_ls_number_reflns     11033
_refine_ls_number_parameters     557
_refine_ls_number_restraints     0
_refine_ls_hydrogen_treatment     constr
_refine_ls_weighting_scheme     calc
_refine_ls_weighting_details
         'calc w=1/[\s^2^(Fo^2^)+(0.0738P)^2^+0.3917P] where P=(Fo^2^+2Fc^2^)/3'
_atom_sites_solution_hydrogens     geom
_atom_sites_solution_primary     direct
_atom_sites_solution_secondary     difmap
_refine_ls_shift/su_max     0.000
_refine_ls_shift/su_mean     0.000
_refine_diff_density_max     0.380
_refine_diff_density_min     -0.381
_refine_ls_extinction_method     none
_refine_ls_extinction_coef     ?
loop_
    _atom_type_symbol
    _atom_type_description
    _atom_type_scat_dispersion_real
    _atom_type_scat_dispersion_imag
    _atom_type_scat_source
    'C' 'C' 0.0033 0.0016
                         'International Tables Vol C Tables 4.2.6.8 and 6.1.1.4'
    'H' 'H' 0.0000 0.0000
                         'International Tables Vol C Tables 4.2.6.8 and 6.1.1.4'
    'O' 'O' 0.0106 0.0060
                         'International Tables Vol C Tables 4.2.6.8 and 6.1.1.4'
    'Br' 'Br' -0.2901 2.4595
                         'International Tables Vol C Tables 4.2.6.8 and 6.1.1.4'
_computing_data_collection     'APEX2 (Bruker, 2004)'
_computing_cell_refinement     'SAINT (Bruker, 2004)'
_computing_data_reduction     'SAINT (Bruker, 2004)'
_computing_structure_solution     'SHELXS97 (Sheldrick, 2008)'
_computing_structure_refinement     'SHELXL97 (Sheldrick, 2008)'
_computing_molecular_graphics     'ORTEP-3 (Farrugia, 1997)'
_computing_publication_material     'SHELXTL (Sheldrick, 2008)'
loop_
    _atom_site_type_symbol
    _atom_site_label
    _atom_site_fract_x
    _atom_site_fract_y
    _atom_site_fract_z
    _atom_site_U_iso_or_equiv
    _atom_site_adp_type
    _atom_site_calc_flag
    _atom_site_refinement_flags
    _atom_site_occupancy
    _atom_site_disorder_assembly
    _atom_site_disorder_group
    Br Br1 0.44092(3) 1.28131(2) 0.12208(2) 0.06814(13) Uani d . 1 . .
    O O1 -0.35278(14) 0.89758(10) 0.28331(8) 0.0297(3) Uani d . 1 . .
    O O2 -0.08538(13) 0.90990(10) 0.18368(8) 0.0264(3) Uani d . 1 . .
    O O3 0.05169(13) 1.04520(10) 0.24052(8) 0.0264(3) Uani d . 1 . .
    O O4 -0.01630(14) 0.80642(10) 0.42058(8) 0.0297(3) Uani d . 1 . .
    C C1 -0.2624(2) 0.79587(15) 0.29288(12) 0.0264(4) Uani d . 1 . .
    C C2 -0.2379(2) 0.75995(15) 0.36517(11) 0.0276(5) Uani d . 1 . .
    C C3 -0.1549(2) 0.65632(16) 0.37352(12) 0.0304(5) Uani d . 1 . .
    H H3 -0.1417 0.6304 0.4227 0.036 Uiso calc R 1 . .
    C C4 -0.0900(2) 0.58839(15) 0.31284(12) 0.0280(5) Uani d . 1 . .
    C C5 -0.1081(2) 0.62960(15) 0.24190(12) 0.0268(4) Uani d . 1 . .
    H H5 -0.0607 0.5862 0.1994 0.032 Uiso calc R 1 . .
    C C6 -0.19397(19) 0.73297(15) 0.23057(11) 0.0247(4) Uani d . 1 . .
    C C7 -0.2086(2) 0.77391(16) 0.15174(11) 0.0264(4) Uani d . 1 . .
    H H7A -0.2766 0.8465 0.1541 0.032 Uiso calc R 1 . .
    H H7B -0.2424 0.7311 0.1252 0.032 Uiso calc R 1 . .
    C C8 -0.02051(19) 0.84202(14) 0.12375(11) 0.0228(4) Uani d . 1 . .
    C C9 -0.07563(19) 0.77183(14) 0.10771(11) 0.0230(4) Uani d . 1 . .
    C C10 -0.0041(2) 0.69790(15) 0.05109(11) 0.0246(4) Uani d . 1 . .
    H H10 -0.0402 0.6489 0.0403 0.030 Uiso calc R 1 . .
    C C11 0.1185(2) 0.69391(15) 0.01003(11) 0.0245(4) Uani d . 1 . .
    C C12 0.1693(2) 0.76668(15) 0.02775(11) 0.0254(4) Uani d . 1 . .
    H H12 0.2526 0.7654 0.0000 0.031 Uiso calc R 1 . .
    C C13 0.10306(19) 0.84048(14) 0.08416(11) 0.0227(4) Uani d . 1 . .
    C C14 0.16478(19) 0.91329(15) 0.10853(11) 0.0225(4) Uani d . 1 . .
    H H14 0.0923 0.9851 0.1136 0.027 Uiso calc R 1 . .
    C C15 0.14395(18) 0.94370(14) 0.24908(11) 0.0213(4) Uani d . 1 . .
    C C16 0.20432(18) 0.87936(14) 0.18595(11) 0.0215(4) Uani d . 1 . .
    C C17 0.29298(19) 0.77773(14) 0.19654(11) 0.0228(4) Uani d . 1 . .
    H H17 0.3360 0.7338 0.1538 0.027 Uiso calc R 1 . .
    C C18 0.32171(19) 0.73727(14) 0.26690(11) 0.0232(4) Uani d . 1 . .
    C C19 0.25546(19) 0.80312(15) 0.32831(11) 0.0245(4) Uani d . 1 . .
    H H19 0.2721 0.7772 0.3771 0.029 Uiso calc R 1 . .
    C C20 0.16574(19) 0.90559(14) 0.32087(11) 0.0222(4) Uani d . 1 . .
    C C21 0.0853(2) 0.96957(15) 0.39057(12) 0.0259(4) Uani d . 1 . .
    H H21A 0.1227 0.9324 0.4354 0.031 Uiso calc R 1 . .
    H H21B 0.0957 1.0374 0.3875 0.031 Uiso calc R 1 . .
    C C22 -0.1102(2) 0.90741(14) 0.41575(11) 0.0251(4) Uani d . 1 . .
    C C23 -0.0644(2) 0.98905(15) 0.39987(11) 0.0244(4) Uani d . 1 . .
    C C24 -0.1606(2) 1.08834(15) 0.39035(11) 0.0260(4) Uani d . 1 . .
    H H24 -0.1308 1.1444 0.3798 0.031 Uiso calc R 1 . .
    C C25 -0.2984(2) 1.10931(15) 0.39563(11) 0.0275(4) Uani d . 1 . .
    C C26 -0.3390(2) 1.02602(16) 0.41233(12) 0.0293(5) Uani d . 1 . .
    H H26 -0.4329 1.0385 0.4177 0.035 Uiso calc R 1 . .
    C C27 -0.2466(2) 0.92485(15) 0.42140(11) 0.0274(4) Uani d . 1 . .
    C C28 -0.2937(2) 0.83421(16) 0.43159(12) 0.0309(5) Uani d . 1 . .
    H H28A -0.2643 0.7953 0.4775 0.037 Uiso calc R 1 . .
    H H28B -0.3942 0.8621 0.4387 0.037 Uiso calc R 1 . .
    C C29 -0.0067(2) 0.47202(16) 0.32560(13) 0.0344(5) Uani d . 1 . .
    C C30 0.0861(3) 0.4585(2) 0.38402(16) 0.0489(6) Uani d . 1 . .
    H H30A 0.0308 0.4868 0.4323 0.073 Uiso calc R 1 . .
    H H30B 0.1462 0.4960 0.3676 0.073 Uiso calc R 1 . .
    H H30C 0.1408 0.3842 0.3896 0.073 Uiso calc R 1 . .
    C C31 0.0824(3) 0.41699(19) 0.25375(16) 0.0542(7) Uani d . 1 . .
    H H31A 0.1425 0.4529 0.2332 0.081 Uiso calc R 1 . .
    H H31B 0.0247 0.4183 0.2169 0.081 Uiso calc R 1 . .
    H H31C 0.1370 0.3444 0.2651 0.081 Uiso calc R 1 . .
    C C32 -0.1068(3) 0.4197(2) 0.35385(19) 0.0562(8) Uani d . 1 . .
    H H32A -0.0564 0.3460 0.3644 0.084 Uiso calc R 1 . .
    H H32B -0.1631 0.4250 0.3153 0.084 Uiso calc R 1 . .
    H H32C -0.1649 0.4547 0.3999 0.084 Uiso calc R 1 . .
    C C33 -0.4914(2) 0.90741(19) 0.29668(15) 0.0407(6) Uani d . 1 . .
    H H33A -0.5068 0.8683 0.2582 0.061 Uiso calc R 1 . .
    H H33B -0.5512 0.9812 0.2946 0.061 Uiso calc R 1 . .
    H H33C -0.5111 0.8794 0.3464 0.061 Uiso calc R 1 . .
    C C34 0.1990(2) 0.61421(16) -0.05279(12) 0.0312(5) Uani d . 1 . .
    C C35 0.3405(2) 0.55112(19) -0.03496(16) 0.0491(7) Uani d . 1 . .
    H H35A 0.3340 0.5130 0.0121 0.074 Uiso calc R 1 . .
    H H35B 0.3864 0.5982 -0.0296 0.074 Uiso calc R 1 . .
    H H35C 0.3924 0.5014 -0.0758 0.074 Uiso calc R 1 . .
    C C36 0.2088(3) 0.6734(2) -0.12702(14) 0.0509(7) Uani d . 1 . .
    H H36A 0.2608 0.6233 -0.1676 0.076 Uiso calc R 1 . .
    H H36B 0.2544 0.7208 -0.1222 0.076 Uiso calc R 1 . .
    H H36C 0.1173 0.7137 -0.1385 0.076 Uiso calc R 1 . .
    C C37 0.1311(3) 0.5392(2) -0.06337(16) 0.0519(7) Uani d . 1 . .
    H H37A 0.1266 0.4986 -0.0174 0.078 Uiso calc R 1 . .
    H H37B 0.1841 0.4917 -0.1053 0.078 Uiso calc R 1 . .
    H H37C 0.0391 0.5790 -0.0743 0.078 Uiso calc R 1 . .
    C C38 -0.1770(2) 1.01055(17) 0.16531(14) 0.0377(5) Uani d . 1 . .
    H H38A -0.1257 1.0494 0.1374 0.057 Uiso calc R 1 . .
    H H38B -0.2293 1.0484 0.2116 0.057 Uiso calc R 1 . .
    H H38C -0.2391 1.0031 0.1344 0.057 Uiso calc R 1 . .
    C C39 0.4172(2) 0.62293(15) 0.27498(13) 0.0313(5) Uani d . 1 . .
    C C40 0.5597(2) 0.60929(19) 0.23774(18) 0.0529(7) Uani d . 1 . .
    H H40A 0.5926 0.6520 0.2641 0.079 Uiso calc R 1 . .
    H H40B 0.5582 0.6313 0.1852 0.079 Uiso calc R 1 . .
    H H40C 0.6203 0.5357 0.2399 0.079 Uiso calc R 1 . .
    C C41 0.3683(3) 0.55236(18) 0.23535(17) 0.0502(7) Uani d . 1 . .
    H H41A 0.4254 0.4790 0.2428 0.075 Uiso calc R 1 . .
    H H41B 0.3746 0.5680 0.1815 0.075 Uiso calc R 1 . .
    H H41C 0.2738 0.5651 0.2565 0.075 Uiso calc R 1 . .
    C C42 0.4209(4) 0.5901(2) 0.35672(16) 0.0703(10) Uani d . 1 . .
    H H42A 0.4803 0.5163 0.3593 0.105 Uiso calc R 1 . .
    H H42B 0.3290 0.6003 0.3816 0.105 Uiso calc R 1 . .
    H H42C 0.4558 0.6325 0.3819 0.105 Uiso calc R 1 . .
    C C43 0.1068(2) 1.12353(16) 0.24197(14) 0.0362(5) Uani d . 1 . .
    H H43A 0.1495 1.1147 0.2870 0.054 Uiso calc R 1 . .
    H H43B 0.0337 1.1929 0.2427 0.054 Uiso calc R 1 . .
    H H43C 0.1747 1.1166 0.1972 0.054 Uiso calc R 1 . .
    C C44 -0.3990(2) 1.22046(16) 0.38243(13) 0.0353(5) Uani d . 1 . .
    C C45 -0.5324(3) 1.2205(2) 0.36486(18) 0.0580(8) Uani d . 1 . .
    H H45A -0.5755 1.1916 0.4076 0.087 Uiso calc R 1 . .
    H H45B -0.5142 1.1778 0.3201 0.087 Uiso calc R 1 . .
    H H45C -0.5932 1.2922 0.3557 0.087 Uiso calc R 1 . .
    C C46 -0.4281(3) 1.2847(2) 0.45302(17) 0.0673(9) Uani d . 1 . .
    H H46A -0.3454 1.2934 0.4606 0.101 Uiso calc R 1 . .
    H H46B -0.4580 1.2488 0.4964 0.101 Uiso calc R 1 . .
    H H46C -0.4996 1.3534 0.4476 0.101 Uiso calc R 1 . .
    C C47 -0.3389(3) 1.26953(18) 0.31540(15) 0.0459(6) Uani d . 1 . .
    H H47A -0.4057 1.3387 0.3055 0.069 Uiso calc R 1 . .
    H H47B -0.3152 1.2250 0.2711 0.069 Uiso calc R 1 . .
    H H47C -0.2571 1.2764 0.3266 0.069 Uiso calc R 1 . .
    C C48 0.0093(3) 0.77208(19) 0.49379(14) 0.0442(6) Uani d . 1 . .
    H H48A 0.0553 0.8115 0.5130 0.066 Uiso calc R 1 . .
    H H48B 0.0673 0.6976 0.4924 0.066 Uiso calc R 1 . .
    H H48C -0.0768 0.7833 0.5267 0.066 Uiso calc R 1 . .
    C C49 0.2842(2) 0.91834(16) 0.05032(12) 0.0291(5) Uani d . 1 . .
    H H49A 0.3630 0.8512 0.0503 0.035 Uiso calc R 1 . .
    H H49B 0.2576 0.9282 -0.0003 0.035 Uiso calc R 1 . .
    C C50 0.3253(2) 1.00565(16) 0.06652(11) 0.0276(5) Uani d . 1 . .
    C C51 0.4286(2) 0.98924(17) 0.10800(13) 0.0342(5) Uani d . 1 . .
    H H51 0.4772 0.9209 0.1250 0.041 Uiso calc R 1 . .
    C C52 0.4620(2) 1.07134(19) 0.12506(15) 0.0413(6) Uani d . 1 . .
    H H52 0.5321 1.0595 0.1542 0.050 Uiso calc R 1 . .
    C C53 0.3932(2) 1.16945(18) 0.09962(14) 0.0402(6) Uani d . 1 . .
    C C54 0.2911(3) 1.18814(19) 0.05744(14) 0.0433(6) Uani d . 1 . .
    H H54 0.2444 1.2563 0.0396 0.052 Uiso calc R 1 . .
    C C55 0.2578(2) 1.10574(17) 0.04158(13) 0.0378(5) Uani d . 1 . .
    H H55 0.1870 1.1182 0.0129 0.045 Uiso calc R 1 . .
loop_
    _atom_site_aniso_label
    _atom_site_aniso_U_11
    _atom_site_aniso_U_22
    _atom_site_aniso_U_33
    _atom_site_aniso_U_12
    _atom_site_aniso_U_13
    _atom_site_aniso_U_23
    Br1 0.0753(2) 0.0640(2) 0.0850(3) -0.05400(18) 0.00914(17) -0.01911(16)
    O1 0.0271(7) 0.0273(7) 0.0338(9) -0.0110(6) -0.0017(6) 0.0014(6)
    O2 0.0267(7) 0.0285(7) 0.0233(8) -0.0100(6) -0.0012(6) -0.0051(6)
    O3 0.0271(7) 0.0186(6) 0.0307(8) -0.0054(6) -0.0048(6) -0.0005(6)
    O4 0.0366(8) 0.0207(7) 0.0272(8) -0.0059(6) -0.0051(6) 0.0002(6)
    C1 0.0270(10) 0.0264(10) 0.0293(12) -0.0160(8) -0.0001(9) 0.0019(8)
    C2 0.0333(11) 0.0291(10) 0.0241(11) -0.0184(9) 0.0010(9) 0.0014(8)
    C3 0.0404(12) 0.0311(11) 0.0245(11) -0.0205(9) -0.0029(9) 0.0048(9)
    C4 0.0321(11) 0.0264(10) 0.0306(12) -0.0173(9) -0.0046(9) 0.0031(9)
    C5 0.0284(10) 0.0277(10) 0.0271(11) -0.0150(9) 0.0002(9) -0.0044(8)
    C6 0.0249(10) 0.0293(10) 0.0252(11) -0.0168(8) -0.0029(8) 0.0014(8)
    C7 0.0266(10) 0.0325(11) 0.0235(11) -0.0149(9) -0.0040(8) -0.0004(8)
    C8 0.0256(10) 0.0234(9) 0.0183(10) -0.0081(8) -0.0041(8) 0.0004(8)
    C9 0.0256(10) 0.0256(10) 0.0193(10) -0.0109(8) -0.0057(8) 0.0027(8)
    C10 0.0288(10) 0.0246(10) 0.0245(11) -0.0130(8) -0.0093(8) 0.0029(8)
    C11 0.0280(10) 0.0260(10) 0.0203(11) -0.0111(8) -0.0040(8) 0.0001(8)
    C12 0.0270(10) 0.0283(10) 0.0220(11) -0.0127(8) -0.0017(8) 0.0012(8)
    C13 0.0268(10) 0.0231(9) 0.0197(10) -0.0109(8) -0.0056(8) 0.0024(8)
    C14 0.0247(10) 0.0231(9) 0.0212(10) -0.0114(8) -0.0016(8) -0.0005(8)
    C15 0.0203(9) 0.0180(9) 0.0253(11) -0.0072(7) -0.0028(8) -0.0012(8)
    C16 0.0215(9) 0.0236(9) 0.0228(10) -0.0129(8) -0.0023(8) -0.0003(8)
    C17 0.0225(10) 0.0217(9) 0.0236(11) -0.0090(8) 0.0012(8) -0.0056(8)
    C18 0.0209(9) 0.0198(9) 0.0272(11) -0.0061(8) -0.0017(8) -0.0027(8)
    C19 0.0250(10) 0.0272(10) 0.0221(11) -0.0104(8) -0.0048(8) 0.0012(8)
    C20 0.0213(9) 0.0236(9) 0.0223(11) -0.0090(8) -0.0029(8) -0.0029(8)
    C21 0.0274(10) 0.0245(10) 0.0240(11) -0.0080(8) -0.0018(8) -0.0060(8)
    C22 0.0322(11) 0.0214(9) 0.0180(10) -0.0069(8) -0.0015(8) -0.0030(8)
    C23 0.0293(10) 0.0245(10) 0.0167(10) -0.0076(8) -0.0007(8) -0.0052(8)
    C24 0.0318(11) 0.0226(9) 0.0224(11) -0.0103(8) 0.0002(8) -0.0040(8)
    C25 0.0298(11) 0.0257(10) 0.0214(11) -0.0060(8) 0.0007(8) -0.0026(8)
    C26 0.0270(11) 0.0326(11) 0.0256(11) -0.0102(9) 0.0014(9) -0.0025(9)
    C27 0.0364(12) 0.0278(10) 0.0170(10) -0.0131(9) 0.0018(9) -0.0027(8)
    C28 0.0371(12) 0.0321(11) 0.0245(11) -0.0170(9) 0.0017(9) 0.0008(9)
    C29 0.0405(13) 0.0294(11) 0.0356(13) -0.0151(10) -0.0099(10) 0.0039(9)
    C30 0.0485(15) 0.0430(14) 0.0504(17) -0.0086(12) -0.0166(13) -0.0004(12)
    C31 0.0715(19) 0.0286(12) 0.0501(17) -0.0062(12) -0.0067(14) -0.0049(11)
    C32 0.0552(16) 0.0337(13) 0.087(2) -0.0239(12) -0.0229(15) 0.0244(13)
    C33 0.0286(12) 0.0451(13) 0.0479(15) -0.0141(10) -0.0051(10) 0.0003(11)
    C34 0.0351(12) 0.0317(11) 0.0279(12) -0.0154(9) 0.0014(9) -0.0078(9)
    C35 0.0431(14) 0.0411(14) 0.0577(18) -0.0116(11) 0.0003(12) -0.0144(12)
    C36 0.0715(18) 0.0508(15) 0.0298(14) -0.0254(14) 0.0018(12) -0.0079(11)
    C37 0.0532(15) 0.0538(15) 0.0548(17) -0.0316(13) 0.0131(13) -0.0281(13)
    C38 0.0274(11) 0.0320(11) 0.0481(15) -0.0044(9) -0.0068(10) -0.0037(10)
    C39 0.0329(11) 0.0200(10) 0.0355(13) -0.0030(8) -0.0076(10) -0.0026(9)
    C40 0.0312(13) 0.0311(12) 0.087(2) -0.0005(10) -0.0090(13) -0.0125(13)
    C41 0.0548(16) 0.0252(11) 0.075(2) -0.0179(11) -0.0151(14) -0.0001(12)
    C42 0.104(3) 0.0325(14) 0.0407(17) 0.0122(15) -0.0166(16) 0.0034(12)
    C43 0.0463(13) 0.0218(10) 0.0414(14) -0.0157(10) -0.0023(11) -0.0007(9)
    C44 0.0337(12) 0.0271(11) 0.0344(13) -0.0034(9) 0.0024(10) 0.0011(9)
    C45 0.0345(14) 0.0491(16) 0.078(2) -0.0055(12) -0.0102(14) 0.0203(15)
    C46 0.088(2) 0.0317(14) 0.0524(18) 0.0097(14) -0.0074(16) -0.0098(12)
    C47 0.0400(13) 0.0309(12) 0.0528(17) -0.0030(10) 0.0003(12) 0.0124(11)
    C48 0.0548(15) 0.0359(13) 0.0355(14) -0.0082(11) -0.0147(12) 0.0057(10)
    C49 0.0341(11) 0.0340(11) 0.0233(11) -0.0191(9) -0.0009(9) 0.0007(9)
    C50 0.0277(10) 0.0336(11) 0.0239(11) -0.0172(9) 0.0025(9) 0.0019(9)
    C51 0.0259(11) 0.0360(12) 0.0404(14) -0.0121(9) -0.0037(10) -0.0003(10)
    C52 0.0277(11) 0.0506(14) 0.0513(16) -0.0204(11) -0.0052(11) -0.0084(12)
    C53 0.0435(13) 0.0416(13) 0.0444(15) -0.0301(11) 0.0065(11) -0.0060(11)
    C54 0.0565(15) 0.0364(13) 0.0428(15) -0.0247(12) -0.0108(12) 0.0117(11)
    C55 0.0469(14) 0.0382(12) 0.0348(13) -0.0216(11) -0.0157(11) 0.0129(10)
_geom_special_details
;
All e.s.d.'s (except the e.s.d. in the dihedral angle between two l.s. planes)
are estimated using the full covariance matrix. The cell e.s.d.'s are taken
into account individually in the estimation of e.s.d.'s in distances, angles
and torsion angles; correlations between e.s.d.'s in cell parameters are only
used when they are defined by crystal symmetry. An approximate (isotropic)
treatment of cell e.s.d.'s is used for estimating e.s.d.'s involving l.s.
planes.
;
loop_
    _geom_bond_atom_site_label_1
    _geom_bond_atom_site_label_2
    _geom_bond_site_symmetry_2
    _geom_bond_distance
    _geom_bond_publ_flag
    Br1 C53 . 1.902(2) ?
    O1 C1 . 1.392(2) ?
    O1 C33 . 1.432(3) ?
    O2 C8 . 1.383(2) ?
    O2 C38 . 1.423(2) ?
    O3 C15 . 1.393(2) ?
    O3 C43 . 1.433(2) ?
    O4 C22 . 1.385(2) ?
    O4 C48 . 1.412(3) ?
    C1 C6 . 1.386(3) ?
    C1 C2 . 1.399(3) ?
    C2 C3 . 1.385(3) ?
    C2 C28 . 1.515(3) ?
    C3 C4 . 1.394(3) ?
    C3 H3 . 0.9500 ?
    C4 C5 . 1.383(3) ?
    C4 C29 . 1.540(3) ?
    C5 C6 . 1.400(3) ?
    C5 H5 . 0.9500 ?
    C6 C7 . 1.510(3) ?
    C7 C9 . 1.514(3) ?
    C7 H7A . 0.9900 ?
    C7 H7B . 0.9900 ?
    C8 C9 . 1.391(3) ?
    C8 C13 . 1.400(3) ?
    C9 C10 . 1.396(3) ?
    C10 C11 . 1.390(3) ?
    C10 H10 . 0.9500 ?
    C11 C12 . 1.399(3) ?
    C11 C34 . 1.533(3) ?
    C12 C13 . 1.385(3) ?
    C12 H12 . 0.9500 ?
    C13 C14 . 1.530(3) ?
    C14 C16 . 1.523(3) ?
    C14 C49 . 1.545(3) ?
    C14 H14 . 1.0000 ?
    C15 C20 . 1.392(3) ?
    C15 C16 . 1.397(3) ?
    C16 C17 . 1.388(3) ?
    C17 C18 . 1.391(3) ?
    C17 H17 . 0.9500 ?
    C18 C19 . 1.390(3) ?
    C18 C39 . 1.536(3) ?
    C19 C20 . 1.391(3) ?
    C19 H19 . 0.9500 ?
    C20 C21 . 1.519(3) ?
    C21 C23 . 1.516(3) ?
    C21 H21A . 0.9900 ?
    C21 H21B . 0.9900 ?
    C22 C27 . 1.386(3) ?
    C22 C23 . 1.401(3) ?
    C23 C24 . 1.390(3) ?
    C24 C25 . 1.391(3) ?
    C24 H24 . 0.9500 ?
    C25 C26 . 1.390(3) ?
    C25 C44 . 1.537(3) ?
    C26 C27 . 1.392(3) ?
    C26 H26 . 0.9500 ?
    C27 C28 . 1.523(3) ?
    C28 H28A . 0.9900 ?
    C28 H28B . 0.9900 ?
    C29 C31 . 1.527(3) ?
    C29 C30 . 1.529(3) ?
    C29 C32 . 1.530(3) ?
    C30 H30A . 0.9800 ?
    C30 H30B . 0.9800 ?
    C30 H30C . 0.9800 ?
    C31 H31A . 0.9800 ?
    C31 H31B . 0.9800 ?
    C31 H31C . 0.9800 ?
    C32 H32A . 0.9800 ?
    C32 H32B . 0.9800 ?
    C32 H32C . 0.9800 ?
    C33 H33A . 0.9800 ?
    C33 H33B . 0.9800 ?
    C33 H33C . 0.9800 ?
    C34 C35 . 1.517(3) ?
    C34 C37 . 1.526(3) ?
    C34 C36 . 1.539(3) ?
    C35 H35A . 0.9800 ?
    C35 H35B . 0.9800 ?
    C35 H35C . 0.9800 ?
    C36 H36A . 0.9800 ?
    C36 H36B . 0.9800 ?
    C36 H36C . 0.9800 ?
    C37 H37A . 0.9800 ?
    C37 H37B . 0.9800 ?
    C37 H37C . 0.9800 ?
    C38 H38A . 0.9800 ?
    C38 H38B . 0.9800 ?
    C38 H38C . 0.9800 ?
    C39 C42 . 1.520(3) ?
    C39 C40 . 1.520(3) ?
    C39 C41 . 1.539(3) ?
    C40 H40A . 0.9800 ?
    C40 H40B . 0.9800 ?
    C40 H40C . 0.9800 ?
    C41 H41A . 0.9800 ?
    C41 H41B . 0.9800 ?
    C41 H41C . 0.9800 ?
    C42 H42A . 0.9800 ?
    C42 H42B . 0.9800 ?
    C42 H42C . 0.9800 ?
    C43 H43A . 0.9800 ?
    C43 H43B . 0.9800 ?
    C43 H43C . 0.9800 ?
    C44 C46 . 1.520(4) ?
    C44 C45 . 1.527(4) ?
    C44 C47 . 1.528(3) ?
    C45 H45A . 0.9800 ?
    C45 H45B . 0.9800 ?
    C45 H45C . 0.9800 ?
    C46 H46A . 0.9800 ?
    C46 H46B . 0.9800 ?
    C46 H46C . 0.9800 ?
    C47 H47A . 0.9800 ?
    C47 H47B . 0.9800 ?
    C47 H47C . 0.9800 ?
    C48 H48A . 0.9800 ?
    C48 H48B . 0.9800 ?
    C48 H48C . 0.9800 ?
    C49 C50 . 1.503(3) ?
    C49 H49A . 0.9900 ?
    C49 H49B . 0.9900 ?
    C50 C55 . 1.384(3) ?
    C50 C51 . 1.386(3) ?
    C51 C52 . 1.388(3) ?
    C51 H51 . 0.9500 ?
    C52 C53 . 1.369(3) ?
    C52 H52 . 0.9500 ?
    C53 C54 . 1.378(4) ?
    C54 C55 . 1.385(3) ?
    C54 H54 . 0.9500 ?
    C55 H55 . 0.9500 ?
loop_
    _geom_angle_atom_site_label_1
    _geom_angle_atom_site_label_2
    _geom_angle_atom_site_label_3
    _geom_angle_site_symmetry_1
    _geom_angle_site_symmetry_3
    _geom_angle
    _geom_angle_publ_flag
    C1 O1 C33 . . 112.62(16) ?
    C8 O2 C38 . . 115.48(16) ?
    C15 O3 C43 . . 114.08(15) ?
    C22 O4 C48 . . 115.39(16) ?
    C6 C1 O1 . . 119.65(18) ?
    C6 C1 C2 . . 120.87(18) ?
    O1 C1 C2 . . 119.43(18) ?
    C3 C2 C1 . . 118.12(19) ?
    C3 C2 C28 . . 121.10(19) ?
    C1 C2 C28 . . 120.68(18) ?
    C2 C3 C4 . . 122.8(2) ?
    C2 C3 H3 . . 118.6 ?
    C4 C3 H3 . . 118.6 ?
    C5 C4 C3 . . 116.99(19) ?
    C5 C4 C29 . . 122.29(19) ?
    C3 C4 C29 . . 120.67(19) ?
    C4 C5 C6 . . 122.32(19) ?
    C4 C5 H5 . . 118.8 ?
    C6 C5 H5 . . 118.8 ?
    C1 C6 C5 . . 118.49(19) ?
    C1 C6 C7 . . 121.59(18) ?
    C5 C6 C7 . . 119.91(18) ?
    C6 C7 C9 . . 112.19(16) ?
    C6 C7 H7A . . 109.2 ?
    C9 C7 H7A . . 109.2 ?
    C6 C7 H7B . . 109.2 ?
    C9 C7 H7B . . 109.2 ?
    H7A C7 H7B . . 107.9 ?
    O2 C8 C9 . . 118.68(17) ?
    O2 C8 C13 . . 119.59(17) ?
    C9 C8 C13 . . 121.58(17) ?
    C8 C9 C10 . . 118.47(17) ?
    C8 C9 C7 . . 120.82(17) ?
    C10 C9 C7 . . 120.70(17) ?
    C11 C10 C9 . . 121.91(18) ?
    C11 C10 H10 . . 119.0 ?
    C9 C10 H10 . . 119.0 ?
    C10 C11 C12 . . 117.54(18) ?
    C10 C11 C34 . . 123.18(18) ?
    C12 C11 C34 . . 119.28(17) ?
    C13 C12 C11 . . 122.65(18) ?
    C13 C12 H12 . . 118.7 ?
    C11 C12 H12 . . 118.7 ?
    C12 C13 C8 . . 117.84(17) ?
    C12 C13 C14 . . 122.67(17) ?
    C8 C13 C14 . . 119.30(17) ?
    C16 C14 C13 . . 108.25(15) ?
    C16 C14 C49 . . 112.83(16) ?
    C13 C14 C49 . . 112.64(16) ?
    C16 C14 H14 . . 107.6 ?
    C13 C14 H14 . . 107.6 ?
    C49 C14 H14 . . 107.6 ?
    C20 C15 O3 . . 119.40(16) ?
    C20 C15 C16 . . 121.12(17) ?
    O3 C15 C16 . . 119.26(17) ?
    C17 C16 C15 . . 117.93(18) ?
    C17 C16 C14 . . 119.54(17) ?
    C15 C16 C14 . . 122.21(17) ?
    C16 C17 C18 . . 122.97(17) ?
    C16 C17 H17 . . 118.5 ?
    C18 C17 H17 . . 118.5 ?
    C19 C18 C17 . . 116.99(17) ?
    C19 C18 C39 . . 122.61(18) ?
    C17 C18 C39 . . 120.32(17) ?
    C18 C19 C20 . . 122.39(19) ?
    C18 C19 H19 . . 118.8 ?
    C20 C19 H19 . . 118.8 ?
    C19 C20 C15 . . 118.50(17) ?
    C19 C20 C21 . . 119.67(18) ?
    C15 C20 C21 . . 121.61(17) ?
    C23 C21 C20 . . 112.44(16) ?
    C23 C21 H21A . . 109.1 ?
    C20 C21 H21A . . 109.1 ?
    C23 C21 H21B . . 109.1 ?
    C20 C21 H21B . . 109.1 ?
    H21A C21 H21B . . 107.8 ?
    O4 C22 C27 . . 119.43(17) ?
    O4 C22 C23 . . 119.22(18) ?
    C27 C22 C23 . . 121.20(18) ?
    C24 C23 C22 . . 117.74(18) ?
    C24 C23 C21 . . 120.86(18) ?
    C22 C23 C21 . . 121.37(17) ?
    C23 C24 C25 . . 122.93(19) ?
    C23 C24 H24 . . 118.5 ?
    C25 C24 H24 . . 118.5 ?
    C26 C25 C24 . . 117.18(18) ?
    C26 C25 C44 . . 122.50(19) ?
    C24 C25 C44 . . 120.32(18) ?
    C25 C26 C27 . . 122.13(19) ?
    C25 C26 H26 . . 118.9 ?
    C27 C26 H26 . . 118.9 ?
    C22 C27 C26 . . 118.80(18) ?
    C22 C27 C28 . . 120.74(18) ?
    C26 C27 C28 . . 120.31(19) ?
    C2 C28 C27 . . 112.47(16) ?
    C2 C28 H28A . . 109.1 ?
    C27 C28 H28A . . 109.1 ?
    C2 C28 H28B . . 109.1 ?
    C27 C28 H28B . . 109.1 ?
    H28A C28 H28B . . 107.8 ?
    C31 C29 C30 . . 107.7(2) ?
    C31 C29 C32 . . 108.7(2) ?
    C30 C29 C32 . . 109.3(2) ?
    C31 C29 C4 . . 112.36(19) ?
    C30 C29 C4 . . 110.98(18) ?
    C32 C29 C4 . . 107.73(18) ?
    C29 C30 H30A . . 109.5 ?
    C29 C30 H30B . . 109.5 ?
    H30A C30 H30B . . 109.5 ?
    C29 C30 H30C . . 109.5 ?
    H30A C30 H30C . . 109.5 ?
    H30B C30 H30C . . 109.5 ?
    C29 C31 H31A . . 109.5 ?
    C29 C31 H31B . . 109.5 ?
    H31A C31 H31B . . 109.5 ?
    C29 C31 H31C . . 109.5 ?
    H31A C31 H31C . . 109.5 ?
    H31B C31 H31C . . 109.5 ?
    C29 C32 H32A . . 109.5 ?
    C29 C32 H32B . . 109.5 ?
    H32A C32 H32B . . 109.5 ?
    C29 C32 H32C . . 109.5 ?
    H32A C32 H32C . . 109.5 ?
    H32B C32 H32C . . 109.5 ?
    O1 C33 H33A . . 109.5 ?
    O1 C33 H33B . . 109.5 ?
    H33A C33 H33B . . 109.5 ?
    O1 C33 H33C . . 109.5 ?
    H33A C33 H33C . . 109.5 ?
    H33B C33 H33C . . 109.5 ?
    C35 C34 C37 . . 108.6(2) ?
    C35 C34 C11 . . 109.65(19) ?
    C37 C34 C11 . . 112.43(18) ?
    C35 C34 C36 . . 109.7(2) ?
    C37 C34 C36 . . 107.8(2) ?
    C11 C34 C36 . . 108.64(18) ?
    C34 C35 H35A . . 109.5 ?
    C34 C35 H35B . . 109.5 ?
    H35A C35 H35B . . 109.5 ?
    C34 C35 H35C . . 109.5 ?
    H35A C35 H35C . . 109.5 ?
    H35B C35 H35C . . 109.5 ?
    C34 C36 H36A . . 109.5 ?
    C34 C36 H36B . . 109.5 ?
    H36A C36 H36B . . 109.5 ?
    C34 C36 H36C . . 109.5 ?
    H36A C36 H36C . . 109.5 ?
    H36B C36 H36C . . 109.5 ?
    C34 C37 H37A . . 109.5 ?
    C34 C37 H37B . . 109.5 ?
    H37A C37 H37B . . 109.5 ?
    C34 C37 H37C . . 109.5 ?
    H37A C37 H37C . . 109.5 ?
    H37B C37 H37C . . 109.5 ?
    O2 C38 H38A . . 109.5 ?
    O2 C38 H38B . . 109.5 ?
    H38A C38 H38B . . 109.5 ?
    O2 C38 H38C . . 109.5 ?
    H38A C38 H38C . . 109.5 ?
    H38B C38 H38C . . 109.5 ?
    C42 C39 C40 . . 108.8(2) ?
    C42 C39 C18 . . 112.14(18) ?
    C40 C39 C18 . . 108.85(18) ?
    C42 C39 C41 . . 108.8(2) ?
    C40 C39 C41 . . 109.2(2) ?
    C18 C39 C41 . . 108.94(18) ?
    C39 C40 H40A . . 109.5 ?
    C39 C40 H40B . . 109.5 ?
    H40A C40 H40B . . 109.5 ?
    C39 C40 H40C . . 109.5 ?
    H40A C40 H40C . . 109.5 ?
    H40B C40 H40C . . 109.5 ?
    C39 C41 H41A . . 109.5 ?
    C39 C41 H41B . . 109.5 ?
    H41A C41 H41B . . 109.5 ?
    C39 C41 H41C . . 109.5 ?
    H41A C41 H41C . . 109.5 ?
    H41B C41 H41C . . 109.5 ?
    C39 C42 H42A . . 109.5 ?
    C39 C42 H42B . . 109.5 ?
    H42A C42 H42B . . 109.5 ?
    C39 C42 H42C . . 109.5 ?
    H42A C42 H42C . . 109.5 ?
    H42B C42 H42C . . 109.5 ?
    O3 C43 H43A . . 109.5 ?
    O3 C43 H43B . . 109.5 ?
    H43A C43 H43B . . 109.5 ?
    O3 C43 H43C . . 109.5 ?
    H43A C43 H43C . . 109.5 ?
    H43B C43 H43C . . 109.5 ?
    C46 C44 C45 . . 109.0(2) ?
    C46 C44 C47 . . 110.4(2) ?
    C45 C44 C47 . . 107.3(2) ?
    C46 C44 C25 . . 108.52(19) ?
    C45 C44 C25 . . 111.65(19) ?
    C47 C44 C25 . . 110.01(17) ?
    C44 C45 H45A . . 109.5 ?
    C44 C45 H45B . . 109.5 ?
    H45A C45 H45B . . 109.5 ?
    C44 C45 H45C . . 109.5 ?
    H45A C45 H45C . . 109.5 ?
    H45B C45 H45C . . 109.5 ?
    C44 C46 H46A . . 109.5 ?
    C44 C46 H46B . . 109.5 ?
    H46A C46 H46B . . 109.5 ?
    C44 C46 H46C . . 109.5 ?
    H46A C46 H46C . . 109.5 ?
    H46B C46 H46C . . 109.5 ?
    C44 C47 H47A . . 109.5 ?
    C44 C47 H47B . . 109.5 ?
    H47A C47 H47B . . 109.5 ?
    C44 C47 H47C . . 109.5 ?
    H47A C47 H47C . . 109.5 ?
    H47B C47 H47C . . 109.5 ?
    O4 C48 H48A . . 109.5 ?
    O4 C48 H48B . . 109.5 ?
    H48A C48 H48B . . 109.5 ?
    O4 C48 H48C . . 109.5 ?
    H48A C48 H48C . . 109.5 ?
    H48B C48 H48C . . 109.5 ?
    C50 C49 C14 . . 112.24(16) ?
    C50 C49 H49A . . 109.2 ?
    C14 C49 H49A . . 109.2 ?
    C50 C49 H49B . . 109.2 ?
    C14 C49 H49B . . 109.2 ?
    H49A C49 H49B . . 107.9 ?
    C55 C50 C51 . . 118.2(2) ?
    C55 C50 C49 . . 120.34(19) ?
    C51 C50 C49 . . 121.44(19) ?
    C50 C51 C52 . . 120.9(2) ?
    C50 C51 H51 . . 119.6 ?
    C52 C51 H51 . . 119.6 ?
    C53 C52 C51 . . 119.5(2) ?
    C53 C52 H52 . . 120.3 ?
    C51 C52 H52 . . 120.3 ?
    C52 C53 C54 . . 121.1(2) ?
    C52 C53 Br1 . . 119.31(19) ?
    C54 C53 Br1 . . 119.61(18) ?
    C53 C54 C55 . . 118.8(2) ?
    C53 C54 H54 . . 120.6 ?
    C55 C54 H54 . . 120.6 ?
    C50 C55 C54 . . 121.5(2) ?
    C50 C55 H55 . . 119.2 ?
    C54 C55 H55 . . 119.2 ?
loop_
    _geom_torsion_atom_site_label_1
    _geom_torsion_atom_site_label_2
    _geom_torsion_atom_site_label_3
    _geom_torsion_atom_site_label_4
    _geom_torsion_site_symmetry_1
    _geom_torsion_site_symmetry_2
    _geom_torsion_site_symmetry_3
    _geom_torsion_site_symmetry_4
    _geom_torsion
    _geom_torsion_publ_flag
    C33 O1 C1 C6 . . . . 100.4(2) ?
    C33 O1 C1 C2 . . . . -82.1(2) ?
    C6 C1 C2 C3 . . . . -7.0(3) ?
    O1 C1 C2 C3 . . . . 175.55(17) ?
    C6 C1 C2 C28 . . . . 169.34(18) ?
    O1 C1 C2 C28 . . . . -8.1(3) ?
    C1 C2 C3 C4 . . . . 3.3(3) ?
    C28 C2 C3 C4 . . . . -172.99(19) ?
    C2 C3 C4 C5 . . . . 1.9(3) ?
    C2 C3 C4 C29 . . . . -175.78(19) ?
    C3 C4 C5 C6 . . . . -3.8(3) ?
    C29 C4 C5 C6 . . . . 173.90(18) ?
    O1 C1 C6 C5 . . . . -177.27(16) ?
    C2 C1 C6 C5 . . . . 5.3(3) ?
    O1 C1 C6 C7 . . . . 3.7(3) ?
    C2 C1 C6 C7 . . . . -173.79(17) ?
    C4 C5 C6 C1 . . . . 0.3(3) ?
    C4 C5 C6 C7 . . . . 179.34(18) ?
    C1 C6 C7 C9 . . . . 117.0(2) ?
    C5 C6 C7 C9 . . . . -62.1(2) ?
    C38 O2 C8 C9 . . . . -95.2(2) ?
    C38 O2 C8 C13 . . . . 89.2(2) ?
    O2 C8 C9 C10 . . . . -174.90(17) ?
    C13 C8 C9 C10 . . . . 0.6(3) ?
    O2 C8 C9 C7 . . . . 3.8(3) ?
    C13 C8 C9 C7 . . . . 179.29(18) ?
    C6 C7 C9 C8 . . . . -72.2(2) ?
    C6 C7 C9 C10 . . . . 106.4(2) ?
    C8 C9 C10 C11 . . . . -1.0(3) ?
    C7 C9 C10 C11 . . . . -179.70(18) ?
    C9 C10 C11 C12 . . . . 0.5(3) ?
    C9 C10 C11 C34 . . . . -179.59(19) ?
    C10 C11 C12 C13 . . . . 0.5(3) ?
    C34 C11 C12 C13 . . . . -179.44(19) ?
    C11 C12 C13 C8 . . . . -0.9(3) ?
    C11 C12 C13 C14 . . . . 174.12(18) ?
    O2 C8 C13 C12 . . . . 175.79(17) ?
    C9 C8 C13 C12 . . . . 0.3(3) ?
    O2 C8 C13 C14 . . . . 0.6(3) ?
    C9 C8 C13 C14 . . . . -174.87(18) ?
    C12 C13 C14 C16 . . . . -108.8(2) ?
    C8 C13 C14 C16 . . . . 66.1(2) ?
    C12 C13 C14 C49 . . . . 16.7(3) ?
    C8 C13 C14 C49 . . . . -168.40(18) ?
    C43 O3 C15 C20 . . . . 83.1(2) ?
    C43 O3 C15 C16 . . . . -102.1(2) ?
    C20 C15 C16 C17 . . . . -3.6(3) ?
    O3 C15 C16 C17 . . . . -178.27(16) ?
    C20 C15 C16 C14 . . . . 169.83(17) ?
    O3 C15 C16 C14 . . . . -4.8(3) ?
    C13 C14 C16 C17 . . . . 56.9(2) ?
    C49 C14 C16 C17 . . . . -68.4(2) ?
    C13 C14 C16 C15 . . . . -116.40(19) ?
    C49 C14 C16 C15 . . . . 118.25(19) ?
    C15 C16 C17 C18 . . . . 1.3(3) ?
    C14 C16 C17 C18 . . . . -172.33(17) ?
    C16 C17 C18 C19 . . . . 1.0(3) ?
    C16 C17 C18 C39 . . . . 177.94(17) ?
    C17 C18 C19 C20 . . . . -1.0(3) ?
    C39 C18 C19 C20 . . . . -177.87(18) ?
    C18 C19 C20 C15 . . . . -1.3(3) ?
    C18 C19 C20 C21 . . . . 173.39(18) ?
    O3 C15 C20 C19 . . . . 178.27(16) ?
    C16 C15 C20 C19 . . . . 3.6(3) ?
    O3 C15 C20 C21 . . . . 3.7(3) ?
    C16 C15 C20 C21 . . . . -170.94(17) ?
    C19 C20 C21 C23 . . . . -109.3(2) ?
    C15 C20 C21 C23 . . . . 65.2(2) ?
    C48 O4 C22 C27 . . . . -89.3(2) ?
    C48 O4 C22 C23 . . . . 95.2(2) ?
    O4 C22 C23 C24 . . . . 175.71(17) ?
    C27 C22 C23 C24 . . . . 0.3(3) ?
    O4 C22 C23 C21 . . . . -2.1(3) ?
    C27 C22 C23 C21 . . . . -177.53(18) ?
    C20 C21 C23 C24 . . . . -110.4(2) ?
    C20 C21 C23 C22 . . . . 67.4(2) ?
    C22 C23 C24 C25 . . . . -0.3(3) ?
    C21 C23 C24 C25 . . . . 177.61(19) ?
    C23 C24 C25 C26 . . . . 1.0(3) ?
    C23 C24 C25 C44 . . . . -178.38(19) ?
    C24 C25 C26 C27 . . . . -1.8(3) ?
    C44 C25 C26 C27 . . . . 177.51(19) ?
    O4 C22 C27 C26 . . . . -176.52(18) ?
    C23 C22 C27 C26 . . . . -1.1(3) ?
    O4 C22 C27 C28 . . . . -1.0(3) ?
    C23 C22 C27 C28 . . . . 174.40(18) ?
    C25 C26 C27 C22 . . . . 1.9(3) ?
    C25 C26 C27 C28 . . . . -173.61(19) ?
    C3 C2 C28 C27 . . . . 118.7(2) ?
    C1 C2 C28 C27 . . . . -57.5(3) ?
    C22 C27 C28 C2 . . . . -63.4(3) ?
    C26 C27 C28 C2 . . . . 112.1(2) ?
    C5 C4 C29 C31 . . . . 15.9(3) ?
    C3 C4 C29 C31 . . . . -166.6(2) ?
    C5 C4 C29 C30 . . . . 136.5(2) ?
    C3 C4 C29 C30 . . . . -45.9(3) ?
    C5 C4 C29 C32 . . . . -103.9(2) ?
    C3 C4 C29 C32 . . . . 73.7(3) ?
    C10 C11 C34 C35 . . . . -122.3(2) ?
    C12 C11 C34 C35 . . . . 57.6(3) ?
    C10 C11 C34 C37 . . . . -1.4(3) ?
    C12 C11 C34 C37 . . . . 178.5(2) ?
    C10 C11 C34 C36 . . . . 117.9(2) ?
    C12 C11 C34 C36 . . . . -62.2(3) ?
    C19 C18 C39 C42 . . . . 4.3(3) ?
    C17 C18 C39 C42 . . . . -172.5(2) ?
    C19 C18 C39 C40 . . . . -116.2(2) ?
    C17 C18 C39 C40 . . . . 67.0(3) ?
    C19 C18 C39 C41 . . . . 124.8(2) ?
    C17 C18 C39 C41 . . . . -52.0(3) ?
    C26 C25 C44 C46 . . . . 101.8(3) ?
    C24 C25 C44 C46 . . . . -78.9(3) ?
    C26 C25 C44 C45 . . . . -18.4(3) ?
    C24 C25 C44 C45 . . . . 160.9(2) ?
    C26 C25 C44 C47 . . . . -137.4(2) ?
    C24 C25 C44 C47 . . . . 41.9(3) ?
    C16 C14 C49 C50 . . . . -68.9(2) ?
    C13 C14 C49 C50 . . . . 168.14(17) ?
    C14 C49 C50 C55 . . . . -84.5(2) ?
    C14 C49 C50 C51 . . . . 94.0(2) ?
    C55 C50 C51 C52 . . . . 1.0(3) ?
    C49 C50 C51 C52 . . . . -177.5(2) ?
    C50 C51 C52 C53 . . . . -1.0(3) ?
    C51 C52 C53 C54 . . . . 0.1(4) ?
    C51 C52 C53 Br1 . . . . -179.20(17) ?
    C52 C53 C54 C55 . . . . 0.6(4) ?
    Br1 C53 C54 C55 . . . . 179.95(18) ?
    C51 C50 C55 C54 . . . . -0.3(3) ?
    C49 C50 C55 C54 . . . . 178.2(2) ?
    C53 C54 C55 C50 . . . . -0.6(4) ?
loop_
    _geom_hbond_atom_site_label_D
    _geom_hbond_atom_site_label_H
    _geom_hbond_atom_site_label_A
    _geom_hbond_site_symmetry_A
    _geom_hbond_distance_DH
    _geom_hbond_distance_HA
    _geom_hbond_distance_DA
    _geom_hbond_angle_DHA
    C40 H40A Cg(A) 1_655 0.98 2.99 3.8647(3) 149
    C43 H43C Cg(E) . 0.98 2.55 3.5333(3) 177
    C55 H55 Cg(B) 2_575 0.95 2.98 3.8915(2) 161
