# Supplementary material for: 2-(4-Bromo­benz­yl)-5,11,17,23-tetra-tert-butyl-25,26,27,28-tetra­methoxy­calix[4]arene
Source: Acta Crystallogr Sect E Struct Rep Online. 2009 Jun 27;65(Pt 7):o1704. doi: 10.1107/S1600536809023137 (PMC2969344; doi:10.1107/S1600536809023137)
Supplement: Supplementary file 2 [file e-65-o1704-Isup2.hkl]

# 
# h,k,l, Fc-squared, Fo-squared, sigma(Fo-squared) and status flag 
# 
data_I
_shelx_title ' Guish_2_0m in P-1' 
_shelx_refln_list_code          4 
_shelx_F_calc_maximum      248.18 
_exptl_crystal_F_000       932.00 
_reflns_d_resolution_high  0.7748 
 
loop_ 
 _symmetry_equiv_pos_as_xyz 
 'x, y, z' 
 '-x, -y, -z' 
 
_cell_length_a    10.8146 
_cell_length_b    13.8980 
_cell_length_c    18.0582 
_cell_angle_alpha  86.473 
_cell_angle_beta   80.442 
_cell_angle_gamma  67.171 
 
_shelx_F_squared_multiplier     1.000 
 
loop_ 
 _refln_index_h 
 _refln_index_k 
 _refln_index_l 
 _refln_F_squared_calc 
 _refln_F_squared_meas 
 _refln_F_squared_sigma 
 _refln_observed_status 
   1   0   0     1381.10     1492.64     19.21 o 
   2   0   0      954.54      857.67     10.83 o 
   3   0   0      925.34      923.65     11.60 o 
   4   0   0      619.24      801.69     11.03 o 
   5   0   0      153.30      173.55      8.21 o 
   6   0   0      423.65      451.09     10.69 o 
   7   0   0      640.65      665.38     15.82 o 
   8   0   0      419.05      413.78     13.87 o 
   9   0   0      381.55      393.83     15.24 o 
  10   0   0        6.26        0.36      8.88 o 
  11   0   0      263.20      236.69     19.58 o 
  12   0   0      140.77      144.91     18.72 o 
 -12   1   0      103.31       90.56     17.77 o 
 -11   1   0        0.71        7.20     14.24 o 
 -10   1   0       65.53       52.87     13.67 o 
  -9   1   0       94.75       94.21      9.75 o 
  -8   1   0      383.80      339.33     11.97 o 
  -7   1   0        7.45       -0.74      5.21 o 
  -6   1   0        2.82       -1.01      4.11 o 
  -5   1   0     1913.28     1989.55     27.02 o 
  -4   1   0       30.00       30.80      3.00 o 
  -3   1   0     2917.02     3005.82     30.82 o 
  -2   1   0     2301.17     2313.01     23.54 o 
  -1   1   0      452.68      514.39      5.19 o 
   2   1   0     2816.86     2630.05     27.27 o 
   3   1   0     4155.87     4255.50     64.67 o 
   4   1   0     2656.36     2518.56     29.32 o 
   5   1   0    12564.76    13417.90    165.53 o 
   6   1   0      620.84      568.04     18.70 o 
   7   1   0      155.48      130.98      7.10 o 
   8   1   0       68.48       55.73      6.64 o 
   9   1   0      634.69      607.44     20.82 o 
  10   1   0       40.01       33.35      9.60 o 
  11   1   0        2.12       20.73     14.02 o 
  12   1   0        3.67        3.38     14.99 o 
 -12   2   0       36.82       48.47     18.09 o 
 -11   2   0       27.46       37.12     19.04 o 
 -10   2   0        3.57        6.91     13.16 o 
  -9   2   0        1.27        0.22     10.97 o 
  -8   2   0       91.10       86.16      7.24 o 
  -7   2   0     1227.24     1243.17     24.09 o 
  -6   2   0      952.94     1016.59     17.80 o 
  -5   2   0      324.78      304.40      7.66 o 
  -4   2   0      434.15      349.44      6.74 o 
  -3   2   0        4.88        9.09      1.86 o 
  -2   2   0     1414.56     1573.37     15.73 o 
  -1   2   0     9468.54    10116.56    106.71 o 
   0   2   0     2447.49     2315.17     47.00 o 
   1   2   0     2962.90     2913.88     27.54 o 
   2   2   0     3444.07     3651.52     39.65 o 
   3   2   0       13.36       34.74      3.05 o 
   4   2   0    13112.04    13138.64    137.68 o 
   5   2   0     2980.58     3309.07     41.03 o 
   6   2   0      168.14      178.25      7.17 o 
   7   2   0      450.36      445.72     11.46 o 
   8   2   0      381.89      358.90     12.51 o 
   9   2   0      766.08      757.35     20.05 o 
  10   2   0      108.08       86.62     10.54 o 
  11   2   0      202.99      185.28     13.94 o 
  12   2   0       35.17       54.11     15.83 o 
  13   2   0        7.90       -3.56     15.70 o 
 -11   3   0       28.01       29.47     17.60 o 
 -10   3   0      108.01      103.75     15.63 o 
  -9   3   0      119.49      131.60     18.05 o 
  -8   3   0     1282.52     1302.53     28.88 o 
  -7   3   0      296.86      302.78     14.91 o 
  -6   3   0       23.71       28.43      9.55 o 
  -5   3   0       19.31       29.86      4.84 o 
  -4   3   0     2146.02     2091.81     38.44 o 
  -3   3   0      796.30      715.20     10.88 o 
  -2   3   0     2548.36     2588.38     30.37 o 
  -1   3   0     4777.35     5054.75     59.07 o 
   0   3   0       14.48       10.51      4.56 o 
   1   3   0        2.26        3.99      1.11 o 
   2   3   0      276.02      453.83      7.73 o 
   3   3   0     5515.13     5800.38     62.61 o 
   4   3   0    18344.94    19769.33    224.58 o 
   5   3   0      686.40      600.25     14.45 o 
   6   3   0      604.36      559.03     11.99 o 
   7   3   0     1001.13     1129.68     19.10 o 
   8   3   0      558.28      508.97     13.18 o 
   9   3   0      137.98      147.21     10.63 o 
  10   3   0      162.71      121.26     11.50 o 
  11   3   0       74.03       42.42     14.18 o 
  12   3   0       54.06       50.88     15.41 o 
  13   3   0      154.88      160.38     19.68 o 
 -11   4   0       11.66       12.56     15.73 o 
 -10   4   0       41.15       28.75     17.58 o 
  -9   4   0       80.61       88.53     16.54 o 
  -8   4   0      522.33      525.41     18.37 o 
  -7   4   0       28.07       27.53      7.82 o 
  -6   4   0       20.48       18.94      6.18 o 
  -5   4   0      694.05      763.18     17.00 o 
  -4   4   0       28.64       47.06      5.49 o 
  -3   4   0     2731.18     2963.71     35.32 o 
  -2   4   0      165.51      236.92      8.13 o 
  -1   4   0     1666.10     1725.72     26.12 o 
   0   4   0     1680.17     1641.55     37.05 o 
   1   4   0      692.66      692.88      8.53 o 
   2   4   0     4546.18     4305.37     40.80 o 
   3   4   0       85.08       68.20      3.50 o 
   4   4   0     3661.52     3796.19     40.01 o 
   5   4   0        4.70       -0.42      4.11 o 
   6   4   0       28.26       16.55      4.91 o 
   7   4   0      153.75      184.83      8.14 o 
   8   4   0      174.75      176.19      8.09 o 
   9   4   0       76.66       68.49      9.93 o 
  10   4   0      532.42      587.58     18.84 o 
  11   4   0       22.91       45.24     15.79 o 
  12   4   0        1.05        3.93     10.69 o 
  13   4   0       48.74       39.45     13.71 o 
 -10   5   0        0.98       -8.77     13.67 o 
  -9   5   0      118.10      128.50     15.82 o 
  -8   5   0      526.77      508.13     18.33 o 
  -7   5   0       80.33       67.52      9.75 o 
  -6   5   0       50.86       43.64      8.56 o 
  -5   5   0     2186.34     2123.64     28.49 o 
  -4   5   0       55.62       39.79      4.24 o 
  -3   5   0     1370.31     1421.27     18.40 o 
  -2   5   0      294.66      368.96      6.39 o 
  -1   5   0       20.18       25.26      3.71 o 
   0   5   0      325.62      314.37     18.99 o 
   1   5   0     4266.64     4296.58     45.64 o 
   2   5   0      690.55      590.90      7.93 o 
   3   5   0     2356.71     2389.92     25.73 o 
   4   5   0     2299.51     2242.58     25.31 o 
   5   5   0     7634.03     8224.69     96.36 o 
   6   5   0      978.90     1186.79     20.92 o 
   7   5   0      373.03      337.61      9.11 o 
   8   5   0     1283.93     1325.36     25.73 o 
   9   5   0       12.16        7.73      6.70 o 
  10   5   0      235.66      257.02     13.06 o 
  11   5   0       13.96        8.52     12.29 o 
  12   5   0        2.96       -9.06     10.52 o 
  13   5   0       42.46       54.64     14.90 o 
 -10   6   0       26.22       13.59     25.28 o 
  -9   6   0       40.86       30.81     13.71 o 
  -8   6   0        1.68       -2.44      9.21 o 
  -7   6   0      152.00      142.02     11.48 o 
  -6   6   0       87.37       87.46      9.20 o 
  -5   6   0       26.18       20.76      4.80 o 
  -4   6   0      998.47     1055.73     14.76 o 
  -3   6   0      127.19      135.04      4.47 o 
  -2   6   0      879.04     1077.37     13.98 o 
  -1   6   0      282.79      216.85      9.82 o 
   0   6   0     6243.03     6439.52    145.40 o 
   1   6   0      567.23      584.43      9.26 o 
   2   6   0      549.14      517.29      9.44 o 
   3   6   0     5618.18     6066.16     65.40 o 
   4   6   0     2550.75     2716.52     31.14 o 
   5   6   0     2043.64     1857.45     21.67 o 
   6   6   0      135.80      123.85      6.01 o 
   7   6   0       97.85       85.19      8.41 o 
   8   6   0      250.21      274.68     10.07 o 
   9   6   0      283.07      263.38     10.69 o 
  10   6   0      211.82      221.36     11.74 o 
  11   6   0      635.89      607.78     18.61 o 
  12   6   0       77.24       88.91     14.96 o 
  13   6   0       19.22       -1.98     15.44 o 
  -9   7   0       70.19       84.98     15.54 o 
  -8   7   0      146.46      160.36     13.25 o 
  -7   7   0      180.23      192.23     24.30 o 
  -6   7   0        9.59        9.50      7.73 o 
  -5   7   0        0.50       -1.30      5.74 o 
  -4   7   0      241.40      258.77      6.87 o 
  -3   7   0       55.25       26.17      3.78 o 
  -2   7   0      160.84      145.78      4.57 o 
  -1   7   0     1534.23     1425.21     35.62 o 
   0   7   0      114.95       86.98      8.60 o 
   1   7   0      941.47     1036.83     16.86 o 
   2   7   0     3684.89     3990.98     46.14 o 
   3   7   0     1785.81     2044.49     32.47 o 
   4   7   0     1680.86     1771.08     22.21 o 
   5   7   0      152.12      143.51      5.32 o 
   6   7   0     1141.42     1084.43     16.09 o 
   7   7   0      577.33      573.13     12.56 o 
   8   7   0     7084.96     7191.08     78.85 o 
   9   7   0     2871.54     2891.31     36.67 o 
  10   7   0       13.60        9.30      6.88 o 
  11   7   0        8.55       -3.87      9.93 o 
  12   7   0       82.60      102.43     19.20 o 
  13   7   0       83.96       91.50     16.11 o 
  -9   8   0       11.06       -3.76     14.70 o 
  -8   8   0       41.29       59.80     11.60 o 
  -7   8   0       41.09       49.16     10.24 o 
  -6   8   0       12.85       -3.68      8.15 o 
  -5   8   0      126.34      122.94     10.49 o 
  -4   8   0      349.57      340.43     10.06 o 
  -3   8   0      102.95      123.62      6.66 o 
  -2   8   0      640.81      669.79     12.46 o 
  -1   8   0      188.72      281.28     14.92 o 
   0   8   0        0.03        4.34      8.51 o 
   1   8   0      456.40      438.28     11.31 o 
   2   8   0      115.57       87.10      3.45 o 
   3   8   0      814.68      848.41     18.88 o 
   4   8   0     1046.10      976.74     17.19 o 
   5   8   0      446.86      428.48      9.63 o 
   6   8   0      496.16      424.00      9.49 o 
   7   8   0     2821.51     2853.24     37.30 o 
   8   8   0     4123.54     3969.75     46.46 o 
   9   8   0      411.89      404.58     11.31 o 
  10   8   0       10.87        9.27      7.52 o 
  11   8   0        2.83       -5.77      9.81 o 
  12   8   0        5.82       -2.23     10.65 o 
  13   8   0       43.40       59.16     19.67 o 
  -8   9   0      116.84      129.33     13.11 o 
  -7   9   0      109.06      103.20     11.27 o 
  -6   9   0       39.21       51.96      8.93 o 
  -5   9   0       76.87       84.88      8.25 o 
  -4   9   0      135.71      121.78      6.82 o 
  -3   9   0       18.63       17.36      5.44 o 
  -2   9   0      118.60      127.28      5.43 o 
  -1   9   0      357.49      360.10     17.61 o 
   0   9   0       11.17       17.30      8.81 o 
   1   9   0     1233.40     1167.22     27.30 o 
   2   9   0     4460.02     4519.18     52.43 o 
   3   9   0      605.51      541.97     11.36 o 
   4   9   0        5.28        6.58      4.26 o 
   5   9   0        0.77       -5.89      5.42 o 
   6   9   0      539.22      498.40     12.91 o 
   7   9   0     1052.47     1061.30     19.21 o 
   8   9   0      124.88      140.75      7.77 o 
   9   9   0      927.85      893.03     17.46 o 
  10   9   0      264.46      275.74     15.79 o 
  11   9   0       39.08       30.80     13.03 o 
  12   9   0      338.14      402.31     22.81 o 
  13   9   0       36.95       71.66     21.53 o 
  -7  10   0       65.33       62.10     13.04 o 
  -6  10   0        2.79        8.65     10.71 o 
  -5  10   0       29.49       29.09      7.22 o 
  -4  10   0      169.03      161.77     15.90 o 
  -3  10   0      112.46      125.03      7.22 o 
  -2  10   0      282.24      273.14      7.94 o 
  -1  10   0      337.25      375.28     24.89 o 
   0  10   0     1251.31     1326.43     38.31 o 
   1  10   0        2.98        5.18      4.93 o 
   2  10   0      397.71      404.10      7.13 o 
   3  10   0      287.55      303.67      7.89 o 
   4  10   0      429.55      392.54      9.88 o 
   5  10   0      993.73     1038.85     19.45 o 
   6  10   0     1295.96     1298.78     21.57 o 
   7  10   0      889.76      865.31     29.59 o 
   8  10   0      208.67      191.52     10.31 o 
   9  10   0       10.06       -2.76      7.89 o 
  10  10   0       74.18       82.94     11.82 o 
  11  10   0      361.60      358.65     20.84 o 
  12  10   0      686.15      692.69     28.81 o 
  13  10   0      175.71      155.25     19.55 o 
  -6  11   0       10.82       30.56     11.51 o 
  -5  11   0       30.75       28.21      9.70 o 
  -4  11   0        0.12       -1.86      7.59 o 
  -3  11   0       76.14       79.84      6.73 o 
  -2  11   0       41.50       38.32     11.81 o 
  -1  11   0      514.75      515.44     30.78 o 
   0  11   0      961.27      950.98     31.11 o 
   1  11   0      612.87      592.81     15.31 o 
   2  11   0       37.22       42.89      4.55 o 
   3  11   0      405.45      420.82      9.07 o 
   4  11   0       57.72       33.95      9.10 o 
   5  11   0       27.71       12.57      5.67 o 
   6  11   0      511.58      494.12     16.02 o 
   7  11   0      490.50      462.47     16.19 o 
   8  11   0      152.50      167.46     11.76 o 
   9  11   0       72.95       61.70     11.11 o 
  10  11   0      476.57      469.00     19.13 o 
  11  11   0      495.82      551.41     24.76 o 
  12  11   0       27.86       11.63     13.85 o 
  13  11   0        0.67      -12.15     15.90 o 
  -5  12   0       58.23       44.80     10.64 o 
  -4  12   0       37.13       43.46      9.01 o 
  -3  12   0        0.67        0.37     10.19 o 
  -2  12   0       18.59       17.29      6.42 o 
  -1  12   0      140.58      150.64     20.30 o 
   0  12   0       15.38       23.33     11.62 o 
   1  12   0       42.44       33.64     10.61 o 
   2  12   0      393.65      401.40     14.34 o 
   3  12   0      333.68      333.32      8.53 o 
   4  12   0       56.08       50.84      8.51 o 
   5  12   0      467.33      420.08     23.06 o 
   6  12   0     1075.79     1039.52     34.92 o 
   7  12   0      330.97      337.08     16.13 o 
   8  12   0        7.62       22.32     11.87 o 
   9  12   0      491.64      454.10     20.80 o 
  10  12   0       23.50       42.81     12.49 o 
  11  12   0       45.67       21.61     16.21 o 
  12  12   0        1.27      -17.04     15.51 o 
  -4  13   0       35.09       60.06     14.74 o 
  -3  13   0       24.05       31.34     10.94 o 
  -2  13   0        5.14       -6.55     18.99 o 
  -1  13   0       30.64       24.23     18.99 o 
   0  13   0       55.14       39.95     16.37 o 
   1  13   0       54.03       58.94     22.92 o 
   2  13   0       16.07       16.63      5.57 o 
   3  13   0       15.28       13.39      5.18 o 
   4  13   0      634.24      631.44     16.34 o 
   5  13   0      413.90      403.31     16.57 o 
   6  13   0       97.87      103.49     11.64 o 
   7  13   0      403.01      326.18     16.37 o 
   8  13   0      171.72      161.75     14.11 o 
   9  13   0      168.27      181.58     13.18 o 
  10  13   0      433.74      408.80     20.99 o 
  11  13   0      266.08      229.49     22.68 o 
  12  13   0      347.15      317.80     26.48 o 
  -3  14   0       80.42       66.15     14.41 o 
   2  14   0      204.19      206.74     16.26 o 
   3  14   0        0.86        4.69      7.54 o 
   4  14   0      135.63      134.21     17.58 o 
   5  14   0        6.37       -6.10      7.27 o 
   6  14   0      505.34      480.35     16.61 o 
   7  14   0      997.44      974.15     28.20 o 
   8  14   0       13.80       22.07     11.84 o 
   9  14   0      103.68      101.08     11.96 o 
  10  14   0      455.80      442.36     23.25 o 
  11  14   0        0.48      -22.89     16.19 o 
  12  14   0      122.99      134.54     50.76 o 
   2  15   0        3.34       -2.17      7.05 o 
   3  15   0      110.27       87.86      9.74 o 
   4  15   0      470.16      471.11     17.99 o 
   5  15   0       81.04       83.80     10.77 o 
   6  15   0       56.84       53.36      9.69 o 
   7  15   0        6.42       -3.46      9.09 o 
   8  15   0       55.90       41.89     11.33 o 
   9  15   0      101.01       86.91     12.57 o 
  10  15   0      367.38      356.53     20.75 o 
  11  15   0       64.53       41.36     18.75 o 
   2  16   0      223.36      271.15     18.99 o 
   3  16   0       33.01       34.89      9.00 o 
   4  16   0       80.45       81.33     16.85 o 
   5  16   0        1.70      -10.52      7.66 o 
   6  16   0      206.08      207.63     17.49 o 
   7  16   0      104.61      158.95     12.95 o 
   8  16   0      216.18      197.99     14.40 o 
   9  16   0       31.89       27.91     11.59 o 
  10  16   0       88.14      115.54     25.60 o 
   2  17   0       12.82        2.62     13.10 o 
   3  17   0       51.68       60.96      9.57 o 
   4  17   0       91.12      121.57     12.12 o 
   5  17   0      148.27      143.67     13.73 o 
   6  17   0       85.79       94.46     13.80 o 
   7  17   0      174.99      173.82     13.46 o 
   8  17   0        1.69      -14.71     10.62 o 
   9  17   0       11.12       11.44     11.69 o 
  -8 -17   1       47.54       49.02     12.16 o 
  -7 -17   1        4.74       18.80     10.71 o 
  -6 -17   1      154.84      190.49     28.69 o 
  -5 -17   1       79.09      107.52     16.24 o 
  -4 -17   1      426.44      444.41     18.53 o 
  -3 -17   1       17.56       21.39     15.06 o 
  -2 -17   1       18.46       11.79     12.44 o 
 -10 -16   1       74.27       78.56     13.99 o 
  -9 -16   1        1.70       -6.73     10.99 o 
  -8 -16   1       98.40       76.37     12.46 o 
  -7 -16   1      313.23      350.44     20.89 o 
  -6 -16   1      903.72      913.31     23.18 o 
  -5 -16   1       63.02       69.64     17.24 o 
  -4 -16   1        8.24       19.46      9.70 o 
  -3 -16   1        3.55        6.69      8.64 o 
  -2 -16   1       18.03       41.70     37.00 o 
 -11 -15   1       35.01        5.72     21.65 o 
 -10 -15   1      338.26      394.52     37.62 o 
  -9 -15   1      559.68      600.30     25.79 o 
  -8 -15   1      245.32      215.54     15.11 o 
  -7 -15   1        2.07       -5.85      9.46 o 
  -6 -15   1       33.41       28.33      9.55 o 
  -5 -15   1        3.77       -6.48      7.77 o 
  -4 -15   1      133.39      140.72     18.50 o 
  -3 -15   1      221.86      252.18     16.99 o 
  -2 -15   1        2.69       20.73     10.79 o 
  -1 -15   1      461.96      444.05     41.26 o 
 -11 -14   1       24.58       32.87     15.02 o 
 -10 -14   1        0.14       -8.80     10.61 o 
  -9 -14   1       32.92       25.93     10.67 o 
  -8 -14   1      513.96      490.28     18.32 o 
  -7 -14   1      460.84      440.62     23.44 o 
  -6 -14   1      429.31      444.13     16.02 o 
  -5 -14   1      263.47      286.95     12.62 o 
  -4 -14   1       72.22       76.60     10.20 o 
  -3 -14   1       10.40        7.46      7.93 o 
  -2 -14   1      434.65      409.74     11.75 o 
  -1 -14   1        1.88      -21.61     20.96 o 
 -12 -13   1       65.87       98.10     18.03 o 
 -11 -13   1       35.18       30.89     35.04 o 
 -10 -13   1      351.28      342.19     19.70 o 
  -9 -13   1      249.75      236.94     16.49 o 
  -8 -13   1      702.81      713.32     31.36 o 
  -7 -13   1        4.65       -0.48     12.85 o 
  -6 -13   1      168.23      136.46     10.47 o 
  -5 -13   1       12.95       12.71      7.48 o 
  -4 -13   1      364.94      377.28     13.18 o 
  -3 -13   1      199.15      228.83      8.16 o 
  -2 -13   1      702.35      684.35     15.30 o 
  -1 -13   1      278.95      315.24     21.29 o 
   0 -13   1       31.50       34.65     12.79 o 
   1 -13   1      236.19      267.87     26.20 o 
   2 -13   1       20.48       24.23     18.99 o 
   3 -13   1        1.98       -4.82     10.27 o 
   4 -13   1       12.34       -9.79     12.20 o 
 -12 -12   1       92.84       79.86     37.66 o 
 -11 -12   1      127.67      146.88     20.05 o 
 -10 -12   1        2.05       -7.79     11.57 o 
  -9 -12   1       37.89       29.52     11.63 o 
  -8 -12   1       30.08       46.42     11.14 o 
  -7 -12   1       35.56       25.52      9.82 o 
  -6 -12   1      248.81      203.11     14.18 o 
  -5 -12   1      847.77      826.19     19.82 o 
  -4 -12   1      281.85      319.67     13.62 o 
  -3 -12   1       26.87       25.51      4.62 o 
  -2 -12   1       18.76       17.71      4.65 o 
  -1 -12   1     1123.32     1009.99     22.03 o 
   0 -12   1        4.24      -12.17     10.66 o 
   1 -12   1      254.07      272.46     24.23 o 
   2 -12   1       50.27       32.75     18.99 o 
   3 -12   1       17.85       11.81      7.17 o 
   4 -12   1        3.06       -2.07     11.60 o 
   5 -12   1        5.06       -2.88     13.93 o 
 -13 -11   1        5.12       -2.24     16.15 o 
 -12 -11   1        1.51       -0.59     13.70 o 
 -11 -11   1       18.85       27.96     13.68 o 
 -10 -11   1       41.50       31.34     11.14 o 
  -9 -11   1      324.89      345.01     25.24 o 
  -8 -11   1      481.87      447.54     16.13 o 
  -7 -11   1      887.84      855.30     21.74 o 
  -6 -11   1        6.55        1.86      7.49 o 
  -5 -11   1       39.44       38.24      6.62 o 
  -4 -11   1      688.73      641.04     12.95 o 
  -3 -11   1       24.67       24.59      4.11 o 
  -2 -11   1        9.49        7.73      4.14 o 
  -1 -11   1     1394.42     1455.48     33.05 o 
   0 -11   1      198.26      192.54     14.90 o 
   1 -11   1        3.47        5.96     11.17 o 
   2 -11   1       48.94       41.26     17.68 o 
   3 -11   1        1.24        8.86      7.05 o 
   4 -11   1       76.14       52.86     11.07 o 
   5 -11   1        1.52       -0.69      9.29 o 
   6 -11   1        0.25       -8.55     10.50 o 
 -13 -10   1      121.25      143.38     23.92 o 
 -12 -10   1      189.75      201.38     18.79 o 
 -11 -10   1      368.68      354.04     27.72 o 
 -10 -10   1      584.02      586.49     19.43 o 
  -9 -10   1       19.19       12.32      8.02 o 
  -8 -10   1      194.92      190.76     12.05 o 
  -7 -10   1      502.19      470.37     15.73 o 
  -6 -10   1      287.80      259.93     10.48 o 
  -5 -10   1      195.11      172.76      8.23 o 
  -4 -10   1     4731.15     4873.39     65.46 o 
  -3 -10   1       10.11        7.61      3.80 o 
  -2 -10   1     1436.42     1433.42     17.47 o 
  -1 -10   1       30.17       42.15      5.28 o 
   0 -10   1        0.66      -12.21      8.81 o 
   1 -10   1      184.32      173.75     15.10 o 
   2 -10   1       13.01       34.18      6.59 o 
   3 -10   1        0.89        4.53      5.20 o 
   4 -10   1      490.28      505.47     22.57 o 
   5 -10   1       91.97       96.79     10.65 o 
   6 -10   1       10.82        7.33     10.37 o 
   7 -10   1        3.82       24.96     12.25 o 
 -13  -9   1        1.00      -25.58     17.06 o 
 -12  -9   1      252.38      274.28     20.58 o 
 -11  -9   1       40.08       35.22     13.51 o 
 -10  -9   1       42.21       53.59     10.58 o 
  -9  -9   1      620.57      583.08     14.37 o 
  -8  -9   1      665.53      626.46     15.17 o 
  -7  -9   1      763.93      703.40     14.81 o 
  -6  -9   1      652.73      573.36     12.11 o 
  -5  -9   1     1105.42     1116.17     18.48 o 
  -4  -9   1        4.49        0.48      4.66 o 
  -3  -9   1       12.80       24.33      4.60 o 
  -2  -9   1      500.84      500.22      7.48 o 
  -1  -9   1      214.73      219.93      8.37 o 
   0  -9   1       69.02       86.57     10.78 o 
   1  -9   1      435.51      443.12     25.54 o 
   2  -9   1      407.42      425.30     14.77 o 
   3  -9   1      444.68      436.82     11.22 o 
   4  -9   1      131.81       91.94      6.56 o 
   5  -9   1        4.50        0.55      6.83 o 
   6  -9   1       55.91       70.56      9.64 o 
   7  -9   1       16.92       29.92      9.85 o 
   8  -9   1        1.72       -1.48     10.67 o 
 -13  -8   1        2.61       19.60     19.32 o 
 -12  -8   1        2.21       -5.29     10.86 o 
 -11  -8   1      407.65      455.59     17.86 o 
 -10  -8   1      497.58      526.41     15.71 o 
  -9  -8   1      148.61      146.59      8.75 o 
  -8  -8   1      277.76      257.06      9.47 o 
  -7  -8   1      396.55      389.82     10.42 o 
  -6  -8   1        1.98       -4.77      3.18 o 
  -5  -8   1       31.92       28.96      4.61 o 
  -4  -8   1      737.95      699.60     12.84 o 
  -3  -8   1     3195.28     3189.82     39.50 o 
  -2  -8   1      111.77       83.30      4.24 o 
  -1  -8   1     1680.23     1582.28     28.79 o 
   0  -8   1     1686.34     1762.45     64.18 o 
   1  -8   1      412.32      497.10     30.78 o 
   2  -8   1      499.94      608.97     14.24 o 
   3  -8   1       45.04       53.24      4.79 o 
   4  -8   1       49.62       59.09      5.74 o 
   5  -8   1       10.35        6.31      6.79 o 
   6  -8   1       17.76       22.73      8.52 o 
   7  -8   1        3.98      -11.82      8.69 o 
   8  -8   1       26.97       11.22     10.57 o 
   9  -8   1        7.06       21.56     14.89 o 
 -13  -7   1      149.40      201.04     20.37 o 
 -12  -7   1      268.34      255.35     18.48 o 
 -11  -7   1      101.38      112.87     12.22 o 
 -10  -7   1      146.54      128.66     11.66 o 
  -9  -7   1      383.23      330.49     11.86 o 
  -8  -7   1      605.93      582.56     13.04 o 
  -7  -7   1       15.18       18.55      5.52 o 
  -6  -7   1      631.93      597.89     11.95 o 
  -5  -7   1     4422.09     4568.48     51.03 o 
  -4  -7   1      394.28      375.78      8.18 o 
  -3  -7   1     2027.55     2088.70     27.06 o 
  -2  -7   1      430.61      507.31      9.67 o 
  -1  -7   1      174.54      179.05      5.40 o 
   0  -7   1     5898.61     6814.67    197.79 o 
   1  -7   1      898.83      924.12     41.26 o 
   2  -7   1      648.34      711.80     12.82 o 
   3  -7   1     1101.10     1161.72     17.21 o 
   4  -7   1       42.49       41.02      4.36 o 
   5  -7   1       51.18       51.20      7.18 o 
   6  -7   1      127.24      140.31     10.24 o 
   7  -7   1      143.27      140.74     11.59 o 
   8  -7   1       43.47       23.55     10.37 o 
   9  -7   1      197.78      191.86     17.95 o 
 -13  -6   1        8.88        6.13     14.12 o 
 -12  -6   1       57.39       63.35     14.34 o 
 -11  -6   1      417.54      445.04     21.25 o 
 -10  -6   1      426.34      428.69     14.76 o 
  -9  -6   1      331.42      326.37     11.58 o 
  -8  -6   1      254.20      220.68      9.25 o 
  -7  -6   1     3049.56     3107.51     44.57 o 
  -6  -6   1     1331.48     1369.63     20.48 o 
  -5  -6   1     2484.06     2418.31     27.24 o 
  -4  -6   1     2084.48     2108.41     25.12 o 
  -3  -6   1     1189.56     1179.10     15.41 o 
  -2  -6   1      829.33      752.70     21.01 o 
  -1  -6   1      364.47      400.12      6.44 o 
   0  -6   1     1764.82     1693.02     58.29 o 
   1  -6   1        6.82       10.48     10.48 o 
   2  -6   1        1.48        8.77      4.10 o 
   3  -6   1      126.06      117.15      4.85 o 
   4  -6   1        1.15        3.73      3.76 o 
   5  -6   1       55.82       45.92      5.30 o 
   6  -6   1      392.27      396.34     16.00 o 
   7  -6   1      131.98      131.31     12.48 o 
   8  -6   1      138.30      152.60     21.36 o 
   9  -6   1       11.80       15.85     20.50 o 
  10  -6   1       15.73        1.05     14.59 o 
 -13  -5   1        1.63       -8.26     12.27 o 
 -12  -5   1      126.18      135.84     14.19 o 
 -11  -5   1        5.06       -8.78      9.58 o 
 -10  -5   1       89.84       97.15      9.87 o 
  -9  -5   1      113.78      105.83      8.52 o 
  -8  -5   1        4.96       -6.70      5.31 o 
  -7  -5   1      635.13      606.12     13.15 o 
  -6  -5   1     2110.43     2102.49     31.63 o 
  -5  -5   1     1138.52      977.00     15.87 o 
  -4  -5   1     2307.37     2215.42     24.45 o 
  -3  -5   1     1908.87     1960.68     21.27 o 
  -2  -5   1        4.89        4.86      2.20 o 
  -1  -5   1      332.40      391.70      6.53 o 
   0  -5   1      455.89      542.29     25.54 o 
   1  -5   1       10.82       21.61      3.11 o 
   2  -5   1      552.33      699.10     10.10 o 
   3  -5   1      604.23      596.12     11.25 o 
   4  -5   1     1949.35     2067.66     42.45 o 
   5  -5   1      128.07      124.00      6.83 o 
   6  -5   1       18.21       11.84      8.37 o 
   7  -5   1       63.93       60.15     10.20 o 
   8  -5   1      174.86      186.95     13.18 o 
   9  -5   1       34.19       41.62     13.48 o 
  10  -5   1        0.12       13.88     14.58 o 
 -13  -4   1       42.12       33.78     12.53 o 
 -12  -4   1       66.33       66.44     12.20 o 
 -11  -4   1       61.90       53.27     11.18 o 
 -10  -4   1      262.68      255.38     12.46 o 
  -9  -4   1      318.62      269.20     12.45 o 
  -8  -4   1      898.83      902.67     16.43 o 
  -7  -4   1      644.99      638.97     15.57 o 
  -6  -4   1     1744.03     1862.43     31.88 o 
  -5  -4   1      133.12      124.53      5.41 o 
  -4  -4   1     1463.28     1795.79     20.71 o 
  -3  -4   1       26.16       10.41      2.72 o 
  -2  -4   1      139.66      166.50      4.10 o 
  -1  -4   1     7489.67     7805.00     88.56 o 
   0  -4   1     1803.18     1763.38     39.59 o 
   1  -4   1     4066.73     4503.83    107.48 o 
   2  -4   1        7.19        5.71      2.59 o 
   3  -4   1      131.62      128.09      4.78 o 
   4  -4   1       91.03      109.71      5.45 o 
   5  -4   1        8.09        2.79      4.78 o 
   6  -4   1       64.60       76.57      7.89 o 
   7  -4   1      648.52      624.95     25.01 o 
   8  -4   1      336.57      347.74     23.61 o 
   9  -4   1        7.42      -12.97     11.97 o 
  10  -4   1       99.89      115.86     16.24 o 
  11  -4   1       12.35       -0.04     19.31 o 
 -13  -3   1       52.09       48.58     14.71 o 
 -12  -3   1        2.80       -7.62     10.40 o 
 -11  -3   1       92.95      103.41     13.97 o 
 -10  -3   1      660.04      647.47     20.25 o 
  -9  -3   1        0.83        1.26      6.95 o 
  -8  -3   1        0.99       -6.65      5.29 o 
  -7  -3   1      684.67      639.35     13.51 o 
  -6  -3   1        9.25       38.72      4.67 o 
  -5  -3   1     3196.11     3117.50     39.05 o 
  -4  -3   1     4075.14     4187.43     46.45 o 
  -3  -3   1     7247.82     7603.04     75.26 o 
  -2  -3   1    11308.17    11467.59    128.41 o 
  -1  -3   1     9165.46    10036.57     83.28 o 
   0  -3   1      465.43      462.16      8.56 o 
   1  -3   1     4384.91     4779.89    119.49 o 
   2  -3   1      550.32      515.33      7.72 o 
   3  -3   1      373.81      312.78      6.73 o 
   4  -3   1     4120.89     4298.28     55.51 o 
   5  -3   1      465.43      422.48     15.31 o 
   6  -3   1      141.53      117.73      8.75 o 
   7  -3   1       54.46       57.22     14.26 o 
   8  -3   1       12.55        5.25     10.19 o 
   9  -3   1       39.81       27.39     12.72 o 
  10  -3   1        6.26        1.92     13.08 o 
  11  -3   1        1.11       11.92     17.88 o 
 -13  -2   1        6.07        7.28     16.81 o 
 -12  -2   1        6.55       -0.21     12.98 o 
 -11  -2   1      115.11      119.83     12.79 o 
 -10  -2   1        3.25      -13.16      8.77 o 
  -9  -2   1       67.92       56.82      8.46 o 
  -8  -2   1      240.79      260.77      9.11 o 
  -7  -2   1        8.12       -3.84      4.61 o 
  -6  -2   1     1432.89     1335.63     18.91 o 
  -5  -2   1      441.01      536.47     10.14 o 
  -4  -2   1       19.68       17.73      3.37 o 
  -3  -2   1     1589.59     1400.81     16.15 o 
  -2  -2   1       24.33       34.37      2.17 o 
  -1  -2   1     5398.97     5493.38     47.98 o 
   0  -2   1     7346.33     7699.29     90.61 o 
   1  -2   1     3594.88     3858.48     41.58 o 
   2  -2   1      181.93      176.19      3.34 o 
   3  -2   1      838.36      821.04      9.81 o 
   4  -2   1       64.91       26.97      2.99 o 
   5  -2   1        0.07        2.63      3.49 o 
   6  -2   1       96.28      120.17      6.00 o 
   7  -2   1      393.81      364.22     10.75 o 
   8  -2   1        3.45       -6.37      6.04 o 
   9  -2   1       26.18       -6.45     13.19 o 
  10  -2   1       35.96       16.73     13.19 o 
  11  -2   1       92.58      124.65     27.22 o 
  12  -2   1       28.85       -0.83     16.37 o 
 -12  -1   1       33.22       55.09     16.73 o 
 -11  -1   1       93.20      118.55     14.16 o 
 -10  -1   1       17.15       24.92      9.64 o 
  -9  -1   1       76.05       69.65      9.82 o 
  -8  -1   1      221.99      246.10      9.44 o 
  -7  -1   1      192.41      184.68     11.91 o 
  -6  -1   1      467.03      543.07     11.64 o 
  -5  -1   1     1038.14      919.99     16.47 o 
  -4  -1   1       19.20       16.00      2.94 o 
  -3  -1   1     5033.86     4415.69     44.84 o 
  -2  -1   1    44201.57    45270.62    468.98 o 
  -1  -1   1     3194.06     3263.52     32.15 o 
   0  -1   1     4403.16     4434.60     96.46 o 
   1  -1   1     7466.25     7575.88     63.09 o 
   2  -1   1     3698.01     3703.65     36.32 o 
   3  -1   1      419.46      398.66      6.02 o 
   4  -1   1      227.27      209.75      5.13 o 
   5  -1   1     1419.67     1404.75     19.95 o 
   6  -1   1       87.07       69.18      5.32 o 
   7  -1   1      275.88      263.77     14.18 o 
   8  -1   1      192.17      226.01     12.40 o 
   9  -1   1       37.18       29.43      9.20 o 
  10  -1   1       22.44       23.70     12.97 o 
  11  -1   1       42.62       39.83     15.00 o 
  12  -1   1       19.02       24.52     16.25 o 
 -12   0   1      163.72      170.88     20.15 o 
 -11   0   1        1.17       -8.46     13.35 o 
 -10   0   1        4.05       10.93      8.31 o 
  -9   0   1       43.51       32.84      9.02 o 
  -8   0   1       53.69       32.11      7.34 o 
  -7   0   1      508.47      513.16     11.52 o 
  -6   0   1     1333.85     1327.56     18.78 o 
  -5   0   1     1877.43     1896.69     23.64 o 
  -4   0   1     1392.42     1472.33     18.51 o 
  -3   0   1      228.07      222.31      5.06 o 
  -2   0   1     7032.91     7300.70     71.48 o 
  -1   0   1     2967.10     2695.93     41.78 o 
   0   0   1     2798.84       -0.44      0.29 o 
   1   0   1      423.53      402.40      5.58 o 
   2   0   1      857.86      881.64      8.56 o 
   3   0   1     8497.22     8356.20     80.94 o 
   4   0   1     1072.40     1130.04     13.14 o 
   5   0   1      127.83      112.01      5.31 o 
   6   0   1      776.49      857.11     14.95 o 
   7   0   1        3.92        2.82      4.80 o 
   8   0   1     1003.99     1017.62     20.27 o 
   9   0   1      157.98      180.44     15.36 o 
  10   0   1        1.04        6.39      8.60 o 
  11   0   1       96.55       53.34     14.07 o 
  12   0   1        0.89       17.71     15.16 o 
 -12   1   1       20.29        0.67     16.14 o 
 -11   1   1        3.15        8.63     14.30 o 
 -10   1   1      265.72      284.01     16.66 o 
  -9   1   1      143.84      156.65     10.14 o 
  -8   1   1      125.24      104.14      8.36 o 
  -7   1   1       41.49       37.67      5.91 o 
  -6   1   1      177.28      142.78      6.80 o 
  -5   1   1      898.23      857.29     13.10 o 
  -4   1   1      213.46      173.63      5.08 o 
  -3   1   1     3190.73     2981.78     38.48 o 
  -2   1   1     5079.32     5091.92     53.89 o 
  -1   1   1     4106.07     4261.14     37.54 o 
   0   1   1     2299.65     2367.40     37.03 o 
   1   1   1     2210.45     2274.52     28.61 o 
   2   1   1     1569.20     1367.74     13.13 o 
   3   1   1     3075.06     3416.90     34.74 o 
   4   1   1     3760.61     4036.70     41.38 o 
   5   1   1     2440.28     2485.66     34.95 o 
   6   1   1      475.53      464.37     10.76 o 
   7   1   1      317.05      288.81     10.50 o 
   8   1   1        4.07        2.04      5.82 o 
   9   1   1       17.19       19.18      9.99 o 
  10   1   1       31.40       23.29      9.27 o 
  11   1   1       84.69       74.96     15.06 o 
  12   1   1       65.26       36.17     15.54 o 
  13   1   1        6.75       -2.35     15.85 o 
 -11   2   1        1.85       -5.46     14.25 o 
 -10   2   1       28.78       10.58     13.29 o 
  -9   2   1        3.71      -14.52      9.68 o 
  -8   2   1      269.15      282.53     12.41 o 
  -7   2   1      151.45      144.45      8.10 o 
  -6   2   1     3189.43     3133.39     36.69 o 
  -5   2   1      369.72      333.56      7.75 o 
  -4   2   1     2093.14     2136.00     26.77 o 
  -3   2   1       33.20       32.73      2.41 o 
  -2   2   1      331.82      341.86      5.21 o 
  -1   2   1     1851.69     2012.08     18.08 o 
   0   2   1      687.69      578.66      6.50 o 
   1   2   1      750.10      672.46      7.02 o 
   2   2   1    15582.93    16688.81    143.98 o 
   3   2   1     2882.41     2783.70     27.47 o 
   4   2   1      126.04      201.19      7.63 o 
   5   2   1     1038.86     1052.75     16.88 o 
   6   2   1      378.84      342.39      9.59 o 
   7   2   1        1.69       -0.48      4.77 o 
   8   2   1      154.37      183.73     13.66 o 
   9   2   1       51.05       63.58      9.33 o 
  10   2   1       14.84        9.83     10.96 o 
  11   2   1       10.95        8.72     11.06 o 
  12   2   1      161.07      151.83     18.58 o 
  13   2   1        7.72      -16.49     14.82 o 
 -11   3   1        6.27        5.49     15.36 o 
 -10   3   1        5.30        8.83     13.39 o 
  -9   3   1      297.03      275.87     27.67 o 
  -8   3   1      128.04      107.81     12.03 o 
  -7   3   1      668.48      711.26     17.79 o 
  -6   3   1       64.87       75.49      5.77 o 
  -5   3   1      571.22      612.37     11.13 o 
  -4   3   1      171.98      129.73      4.59 o 
  -3   3   1      625.80      629.42      8.75 o 
  -2   3   1     3826.80     3788.13     37.99 o 
  -1   3   1    22103.35    23037.87    239.26 o 
   0   3   1     6729.76     6645.37     82.81 o 
   1   3   1     3000.85     2886.96     25.61 o 
   2   3   1    10305.42     9963.97    166.63 o 
   3   3   1      952.27      841.87     10.03 o 
   4   3   1      715.46      819.32     12.28 o 
   5   3   1      500.41      508.55     10.51 o 
   6   3   1       40.50       15.35      4.66 o 
   7   3   1      521.39      495.48     11.87 o 
   8   3   1      645.75      635.60     14.58 o 
   9   3   1      138.67      118.75     10.45 o 
  10   3   1      125.12      136.85     15.89 o 
  11   3   1      135.00      125.70     13.42 o 
  12   3   1       85.85       99.32     13.26 o 
  13   3   1       28.70       38.34     16.17 o 
 -11   4   1       30.74       45.85     16.64 o 
 -10   4   1       21.59       58.58     15.36 o 
  -9   4   1        3.50        6.85     13.08 o 
  -8   4   1      143.27      145.90     14.56 o 
  -7   4   1      645.34      636.41     16.98 o 
  -6   4   1      213.18      221.95     11.91 o 
  -5   4   1        8.20        5.54      4.85 o 
  -4   4   1      823.58      802.28     12.27 o 
  -3   4   1      372.06      366.90      9.26 o 
  -2   4   1     2314.50     2492.00     25.70 o 
  -1   4   1      372.00      362.28      7.27 o 
   0   4   1       44.03       46.78      2.32 o 
   1   4   1        3.22        3.67      1.41 o 
   2   4   1     3414.38     3423.56     32.44 o 
   3   4   1    23487.20    24512.34    224.27 o 
   4   4   1     5800.29     6279.55     63.64 o 
   5   4   1     4629.11     4188.55     47.76 o 
   6   4   1     7684.63     8030.57     93.84 o 
   7   4   1      513.21      517.79     15.28 o 
   8   4   1      283.64      276.26     10.03 o 
   9   4   1        6.65       10.07      8.33 o 
  10   4   1        5.15        3.55      8.11 o 
  11   4   1       32.90       38.91     10.69 o 
  12   4   1        4.63       18.68     11.11 o 
  13   4   1       41.78       29.75     13.19 o 
 -10   5   1       28.37       38.14     15.53 o 
  -9   5   1      163.87      163.97     17.65 o 
  -8   5   1      132.30      137.99     15.98 o 
  -7   5   1      211.21      222.65     19.10 o 
  -6   5   1      134.32      138.87      9.30 o 
  -5   5   1       93.29      129.87      6.92 o 
  -4   5   1        7.88        1.32      3.71 o 
  -3   5   1       31.98       39.68      3.43 o 
  -2   5   1     9616.79    10218.15    107.40 o 
  -1   5   1       26.21       20.90      2.75 o 
   0   5   1     5017.83     4776.77     68.02 o 
   1   5   1      130.75       91.62      4.73 o 
   2   5   1     6228.06     6446.60     56.46 o 
   3   5   1      154.39      178.99      4.28 o 
   4   5   1     2306.82     2581.26     30.28 o 
   5   5   1        1.80        0.35      3.58 o 
   6   5   1      447.19      442.15     10.13 o 
   7   5   1     1423.26     1356.13     25.78 o 
   8   5   1      441.79      436.80     12.54 o 
   9   5   1      540.81      503.42     15.68 o 
  10   5   1      339.77      346.74     15.94 o 
  11   5   1      304.50      319.22     20.70 o 
  12   5   1       33.63       39.52     11.65 o 
  13   5   1       27.91        2.02     14.22 o 
 -10   6   1       24.17        9.49     15.19 o 
  -9   6   1       61.51       80.59     15.29 o 
  -8   6   1      143.86      145.58     12.36 o 
  -7   6   1       11.19        1.68      8.50 o 
  -6   6   1      135.80      155.53     10.68 o 
  -5   6   1      427.00      387.09     10.65 o 
  -4   6   1      556.47      544.35     10.00 o 
  -3   6   1       30.53       22.04      3.28 o 
  -2   6   1      573.27      505.43      7.82 o 
  -1   6   1       45.20       67.40     10.81 o 
   0   6   1     3154.06     3440.65     70.30 o 
   1   6   1       19.75       29.12      2.44 o 
   2   6   1      188.01      197.08      5.73 o 
   3   6   1      315.17      465.92      7.62 o 
   4   6   1     7748.31     7524.26    135.78 o 
   5   6   1     1295.91     1199.69     19.32 o 
   6   6   1     4587.03     4824.70     58.27 o 
   7   6   1     9436.36     9394.05    108.94 o 
   8   6   1     2333.01     2317.98     32.66 o 
   9   6   1     1470.54     1416.24     23.40 o 
  10   6   1       39.43       34.24      8.83 o 
  11   6   1      148.64      145.96     16.30 o 
  12   6   1      162.78      179.08     14.49 o 
  13   6   1       51.27       23.01     16.54 o 
  -9   7   1       12.36       25.45     15.06 o 
  -8   7   1       54.15       59.34     11.36 o 
  -7   7   1       66.99       71.15     14.11 o 
  -6   7   1       69.41       68.99      9.28 o 
  -5   7   1      179.43      195.67     10.20 o 
  -4   7   1        0.62       -5.86      3.91 o 
  -3   7   1      115.47      135.39      4.60 o 
  -2   7   1        8.36        5.10      3.19 o 
  -1   7   1       36.46       26.20     11.13 o 
   0   7   1       10.13        6.03      6.76 o 
   1   7   1      422.77      504.04      8.08 o 
   2   7   1     3366.21     3458.57     40.38 o 
   3   7   1      475.27      447.28      9.00 o 
   4   7   1     1522.56     1464.10     19.09 o 
   5   7   1        3.41        5.26      4.13 o 
   6   7   1      195.09      204.87      7.79 o 
   7   7   1     4013.25     3989.16     50.18 o 
   8   7   1     1026.41     1078.69     19.20 o 
   9   7   1     1085.21     1097.25     18.26 o 
  10   7   1      688.50      670.61     18.22 o 
  11   7   1       64.40       65.95     13.99 o 
  12   7   1       21.05       28.61     13.05 o 
  13   7   1        5.83      -13.17     12.89 o 
  -8   8   1       13.22       21.92     13.27 o 
  -7   8   1       67.84       77.82     10.83 o 
  -6   8   1       99.96       76.74      9.82 o 
  -5   8   1      178.06      161.40     10.05 o 
  -4   8   1       18.00       14.04      6.25 o 
  -3   8   1       30.44       33.59      3.52 o 
  -2   8   1      469.33      488.28     10.72 o 
  -1   8   1      457.84      508.23     26.20 o 
   0   8   1     1516.50     1596.21     38.32 o 
   1   8   1      173.81      205.10      5.05 o 
   2   8   1      377.30      377.34      7.85 o 
   3   8   1      432.16      427.16     12.16 o 
   4   8   1     1841.04     1937.19     26.22 o 
   5   8   1       28.78       12.12      4.24 o 
   6   8   1     1554.77     1569.61     21.19 o 
   7   8   1      406.04      397.34      9.71 o 
   8   8   1      112.02       94.91      6.76 o 
   9   8   1       22.91       17.78      6.03 o 
  10   8   1       10.08        9.62      8.65 o 
  11   8   1       13.40       17.45      9.82 o 
  12   8   1       33.09       56.30     11.82 o 
  13   8   1        3.20       -5.95     18.30 o 
  -8   9   1      189.82      239.77     18.51 o 
  -7   9   1        7.66       20.58      9.74 o 
  -6   9   1        6.64        6.59      8.34 o 
  -5   9   1       15.73       30.22      7.55 o 
  -4   9   1       42.15       41.75      6.24 o 
  -3   9   1      447.24      443.94     10.06 o 
  -2   9   1      293.73      234.37      8.04 o 
  -1   9   1      275.10      273.97     11.11 o 
   0   9   1      751.53      780.38     25.02 o 
   1   9   1      223.93      222.16      6.68 o 
   2   9   1     1950.36     1838.32     21.45 o 
   3   9   1     1368.63     1297.70     20.30 o 
   4   9   1     2077.13     2026.53     27.43 o 
   5   9   1      346.57      348.15      9.99 o 
   6   9   1      104.94      107.68      6.35 o 
   7   9   1       71.94       67.83      5.05 o 
   8   9   1       12.43       12.19      5.59 o 
   9   9   1       61.14       61.46      7.13 o 
  10   9   1      148.76      163.71     15.98 o 
  11   9   1     1309.97     1214.36     31.66 o 
  12   9   1       96.83       82.65     15.74 o 
  13   9   1       95.08       96.15     21.56 o 
  -7  10   1       43.06       47.10     17.61 o 
  -6  10   1        0.47        2.64      8.59 o 
  -5  10   1       11.36       13.29      7.24 o 
  -4  10   1      139.82      132.75      7.62 o 
  -3  10   1      392.47      352.41     11.82 o 
  -2  10   1        2.94        1.46      4.45 o 
  -1  10   1      488.30      502.34     29.47 o 
   0  10   1        8.81        3.93     11.79 o 
   1  10   1      458.59      466.98      9.17 o 
   2  10   1       20.30       20.61      3.05 o 
   3  10   1      816.08      815.20     13.52 o 
   4  10   1       84.46       92.45      5.91 o 
   5  10   1      794.13      792.78     15.08 o 
   6  10   1      431.04      462.09     12.22 o 
   7  10   1     1158.98     1113.40     24.30 o 
   8  10   1     1343.71     1289.05     20.78 o 
   9  10   1      477.10      483.12     15.19 o 
  10  10   1      362.76      350.81     17.02 o 
  11  10   1       10.29        9.07     13.19 o 
  12  10   1        5.34        1.93     14.24 o 
  13  10   1        5.59        2.09     20.66 o 
  -6  11   1      193.24      197.87     14.92 o 
  -5  11   1       22.56       27.51     11.42 o 
  -4  11   1       45.79       43.55      8.94 o 
  -3  11   1       17.10        2.01      8.68 o 
  -2  11   1      324.86      312.74      9.24 o 
  -1  11   1      126.63       78.59     17.68 o 
   0  11   1        2.72        0.00     13.10 o 
   1  11   1     1353.51     1249.32     18.77 o 
   2  11   1     2066.59     2050.98     25.96 o 
   3  11   1       18.70       30.18      4.47 o 
   4  11   1      866.70      862.08     19.38 o 
   5  11   1      756.51      744.00     16.16 o 
   6  11   1       33.08       26.77     10.21 o 
   7  11   1        1.30        0.03      8.03 o 
   8  11   1       38.68       32.23      7.97 o 
   9  11   1      248.55      241.97     11.81 o 
  10  11   1      234.48      217.02     15.15 o 
  11  11   1      953.61      896.55     30.52 o 
  12  11   1       72.70       72.52     15.99 o 
  13  11   1       18.71       31.28     23.66 o 
  -5  12   1       10.97        8.54     14.66 o 
  -4  12   1        4.36       12.54      8.34 o 
  -3  12   1       22.44        9.84      7.07 o 
  -2  12   1       51.35       44.70     11.15 o 
  -1  12   1       75.97       75.32     18.99 o 
   0  12   1       23.55       11.79     14.41 o 
   1  12   1       42.62       43.23      4.35 o 
   2  12   1      215.49      218.38      9.25 o 
   3  12   1     1283.15     1219.60     20.17 o 
   4  12   1        1.06        1.40      6.81 o 
   5  12   1      130.36      126.02     10.67 o 
   6  12   1     1168.24     1131.21     28.21 o 
   7  12   1      664.86      649.01     42.29 o 
   8  12   1      279.99      292.82     13.50 o 
   9  12   1      658.94      645.03     19.84 o 
  10  12   1      282.07      306.77     18.70 o 
  11  12   1        4.16       -8.51     15.28 o 
  12  12   1       69.30       83.16     19.18 o 
  13  12   1       38.36       18.85     17.58 o 
  -4  13   1        5.64        6.63      8.51 o 
  -3  13   1       77.47       76.51     13.75 o 
  -2  13   1        5.17        0.11      8.93 o 
  -1  13   1        2.20       16.37     18.34 o 
   0  13   1      680.00      649.05     34.06 o 
   1  13   1      164.08      161.28     18.34 o 
   2  13   1      470.45      452.79     12.12 o 
   3  13   1      233.82      243.21      8.34 o 
   4  13   1     1122.26     1122.22     27.10 o 
   5  13   1      661.25      653.52     20.79 o 
   6  13   1       63.72       85.53     20.01 o 
   7  13   1       38.67       30.26     13.86 o 
   8  13   1      454.86      447.47     29.31 o 
   9  13   1       11.69        4.03      9.39 o 
  10  13   1      187.43      171.78     16.37 o 
  11  13   1        8.39       -8.84     17.36 o 
  12  13   1      258.19      311.63     40.28 o 
  -3  14   1       39.89       68.77     15.06 o 
  -2  14   1       20.08       35.37     11.79 o 
   1  14   1       61.79       60.68      7.63 o 
   2  14   1     1191.02     1171.60     23.56 o 
   3  14   1        6.93       -4.96      7.28 o 
   4  14   1       36.65       45.58      7.56 o 
   5  14   1      273.17      223.91     13.60 o 
   6  14   1      240.40      221.73     25.70 o 
   7  14   1       11.25       11.61     10.43 o 
   8  14   1      384.44      361.12     15.53 o 
   9  14   1      410.85      382.33     16.56 o 
  10  14   1      185.55      144.02     15.97 o 
  11  14   1      354.76      355.58     26.09 o 
  12  14   1       14.10       18.42     18.46 o 
   1  15   1        0.56       -1.52      7.17 o 
   2  15   1        2.61        0.81      6.76 o 
   3  15   1      195.29      192.19     11.61 o 
   4  15   1       65.26       69.32      7.57 o 
   5  15   1      570.01      570.30     17.05 o 
   6  15   1       86.36      112.27     13.13 o 
   7  15   1      351.89      342.18     22.93 o 
   8  15   1      284.16      346.65     15.86 o 
   9  15   1      196.22      176.18     16.60 o 
  10  15   1      112.75      117.80     22.25 o 
  11  15   1        0.95       -0.44     17.12 o 
   2  16   1        7.28       -1.96     12.44 o 
   3  16   1       62.33       75.36     10.81 o 
   4  16   1       87.61       91.59     11.56 o 
   5  16   1      155.67      203.09     11.34 o 
   6  16   1        0.70       -7.71      8.99 o 
   7  16   1        0.40      -13.09      9.32 o 
   8  16   1      167.39      180.89     13.74 o 
   9  16   1      288.93      280.19     18.78 o 
  10  16   1      108.18      122.18     16.74 o 
   2  17   1        0.07       -6.55     13.10 o 
   3  17   1        8.86        8.48     11.13 o 
   4  17   1        3.40        0.54     10.53 o 
   5  17   1      314.60      362.79     17.59 o 
   6  17   1       83.69      104.78     13.79 o 
   7  17   1      106.94      110.67     11.05 o 
   8  17   1        9.47        8.25      9.85 o 
   9  17   1       75.59       79.28     12.91 o 
  -8 -17   2       23.70       34.77     11.82 o 
  -7 -17   2      306.20      307.07     22.40 o 
  -6 -17   2       18.29       16.03     16.60 o 
  -5 -17   2        3.45        1.29     11.08 o 
  -4 -17   2       79.94       69.81     11.50 o 
  -3 -17   2      127.01      100.14     22.60 o 
  -2 -17   2        0.49       -8.63     11.50 o 
 -10 -16   2        6.84      -16.36     13.85 o 
  -9 -16   2        1.27       14.55     11.68 o 
  -8 -16   2        1.36        1.87     10.87 o 
  -7 -16   2       74.04       82.71     11.88 o 
  -6 -16   2      258.61      259.36     13.95 o 
  -5 -16   2        3.14       -3.50     11.94 o 
  -4 -16   2      261.92      262.92     14.64 o 
  -3 -16   2       81.30       61.87     13.87 o 
  -2 -16   2       45.10       38.05     11.83 o 
  -1 -16   2        0.93       -6.55     28.82 o 
 -11 -15   2       12.61       -1.13     14.96 o 
 -10 -15   2      408.80      432.74     24.90 o 
  -9 -15   2       64.63       64.84     14.37 o 
  -8 -15   2      329.41      316.05     18.43 o 
  -7 -15   2       49.27       57.34     11.91 o 
  -6 -15   2       79.50       86.96     12.19 o 
  -5 -15   2       77.99       85.85      9.56 o 
  -4 -15   2        4.86        9.56      9.59 o 
  -3 -15   2        0.29        1.78      8.34 o 
  -2 -15   2       69.54       62.36     11.72 o 
  -1 -15   2      141.23      144.74     30.78 o 
 -11 -14   2      591.16      605.77     27.61 o 
 -10 -14   2      204.64      202.52     18.10 o 
  -9 -14   2        5.60        1.52     10.44 o 
  -8 -14   2       27.79       18.23      9.87 o 
  -7 -14   2       54.10       39.87     10.13 o 
  -6 -14   2      232.73      218.62     12.40 o 
  -5 -14   2      130.81      141.91     10.30 o 
  -4 -14   2      325.29      301.01     13.80 o 
  -3 -14   2      403.03      393.74     20.04 o 
  -2 -14   2        4.88        1.45      7.52 o 
  -1 -14   2       13.02       24.63      8.63 o 
   0 -14   2      126.99       86.45     26.85 o 
 -12 -13   2      109.16      140.68     36.09 o 
 -11 -13   2       99.10      133.38     22.18 o 
 -10 -13   2       71.26       49.93     14.72 o 
  -9 -13   2      104.64      131.70     12.90 o 
  -8 -13   2      279.10      265.94     14.37 o 
  -7 -13   2     1526.94     1484.96     31.41 o 
  -6 -13   2      253.39      291.75     13.35 o 
  -5 -13   2      314.35      300.76     12.54 o 
  -4 -13   2       59.38       69.03      7.94 o 
  -3 -13   2       22.51        8.36      5.33 o 
  -2 -13   2      391.53      373.49     11.58 o 
  -1 -13   2      257.13      260.02     13.47 o 
   0 -13   2      446.71      347.12     34.71 o 
   1 -13   2      270.90      296.65     20.61 o 
   2 -13   2       18.24       34.71     20.30 o 
   3 -13   2        1.45       15.37     13.43 o 
   4 -13   2        2.89        0.20     25.54 o 
 -12 -12   2      280.22      282.76     21.93 o 
 -11 -12   2      154.27      139.73     17.10 o 
 -10 -12   2      343.56      345.17     16.95 o 
  -9 -12   2       39.42       35.43     10.55 o 
  -8 -12   2      145.70      142.09     11.92 o 
  -7 -12   2       48.83       50.39      9.39 o 
  -6 -12   2      211.57      172.44     12.38 o 
  -5 -12   2      310.87      317.12     12.56 o 
  -4 -12   2      566.18      619.56     14.62 o 
  -3 -12   2        5.80        1.66      4.59 o 
  -2 -12   2      576.34      564.21     12.80 o 
  -1 -12   2       43.04       32.01      5.41 o 
   0 -12   2      905.16      801.90     28.70 o 
   1 -12   2        7.50       -3.55     11.80 o 
   2 -12   2       21.40       -5.89     16.37 o 
   3 -12   2        0.07       -5.95     13.44 o 
   4 -12   2        2.88       -4.94     11.37 o 
   5 -12   2       10.49       -9.17     13.08 o 
 -12 -11   2        1.64        7.59     13.46 o 
 -11 -11   2       30.90       19.97     12.68 o 
 -10 -11   2        0.30        1.47      8.73 o 
  -9 -11   2       68.75       80.87     11.44 o 
  -8 -11   2      505.43      509.58     18.09 o 
  -7 -11   2     1053.62     1060.42     25.01 o 
  -6 -11   2     2191.84     2161.44     34.72 o 
  -5 -11   2       10.18        7.15      7.18 o 
  -4 -11   2      197.02      203.77      7.70 o 
  -3 -11   2      504.83      549.11     10.15 o 
  -2 -11   2      177.51      158.71      4.89 o 
  -1 -11   2      927.93      916.51     14.79 o 
   0 -11   2      127.68      161.44     28.16 o 
   1 -11   2       12.47       44.88     23.25 o 
   2 -11   2      378.37      376.21     24.89 o 
   3 -11   2      179.04      161.49      9.46 o 
   4 -11   2       24.38       21.95     12.44 o 
   5 -11   2       83.54       50.16     15.72 o 
   6 -11   2        4.13      -12.27     17.03 o 
 -13 -10   2       22.26        3.51     18.32 o 
 -12 -10   2      117.52      124.42     15.76 o 
 -11 -10   2      400.89      390.76     21.84 o 
 -10 -10   2      574.79      592.09     29.87 o 
  -9 -10   2      257.69      247.85     13.76 o 
  -8 -10   2      629.85      612.30     22.48 o 
  -7 -10   2       42.12       39.25      8.55 o 
  -6 -10   2      147.30      145.39      8.97 o 
  -5 -10   2      103.90      117.29      6.99 o 
  -4 -10   2      237.10      215.45      7.34 o 
  -3 -10   2     1882.77     1882.95     25.57 o 
  -2 -10   2      436.95      433.42      7.06 o 
  -1 -10   2     3303.76     3204.44     47.00 o 
   0 -10   2      269.53      275.64     17.36 o 
   1 -10   2      574.40      585.52     39.95 o 
   2 -10   2        6.16       -2.13     11.48 o 
   3 -10   2       11.59        7.46      6.47 o 
   4 -10   2      294.94      208.22     30.45 o 
   5 -10   2        0.76       -9.56     11.99 o 
   6 -10   2       73.59       62.48     20.31 o 
   7 -10   2        0.21       15.86     16.37 o 
 -13  -9   2      259.71      280.12     23.12 o 
 -12  -9   2        3.38        3.30     12.56 o 
 -11  -9   2       12.30        3.10     13.12 o 
 -10  -9   2       33.97       31.08      8.22 o 
  -9  -9   2        0.29        8.28      7.06 o 
  -8  -9   2      145.33      171.02      9.14 o 
  -7  -9   2       72.67       78.96      7.83 o 
  -6  -9   2     1165.12     1145.30     18.13 o 
  -5  -9   2     1874.59     1792.67     26.05 o 
  -4  -9   2       31.54       29.69      4.60 o 
  -3  -9   2     2174.08     2085.82     27.61 o 
  -2  -9   2      503.45      553.97      7.93 o 
  -1  -9   2      347.76      395.55      8.95 o 
   0  -9   2      176.88      274.42     25.54 o 
   1  -9   2      367.29      291.45     25.54 o 
   2  -9   2       68.38       40.61     18.34 o 
   3  -9   2       94.76       65.68     10.81 o 
   4  -9   2      210.54      164.73      8.89 o 
   5  -9   2        6.52        6.13      6.93 o 
   6  -9   2        7.96        3.21      8.08 o 
   7  -9   2       15.58       28.47      9.71 o 
   8  -9   2      340.16      358.51     20.89 o 
 -13  -8   2      154.32      213.81     21.53 o 
 -12  -8   2        0.32      -14.93      9.95 o 
 -11  -8   2       21.24       26.34     10.39 o 
 -10  -8   2       44.12       46.97      8.53 o 
  -9  -8   2      338.15      319.11     11.67 o 
  -8  -8   2     3365.19     3371.99     44.48 o 
  -7  -8   2       38.79       38.59      9.51 o 
  -6  -8   2      467.18      452.12      9.96 o 
  -5  -8   2      728.90      777.28     14.52 o 
  -4  -8   2      109.59      122.46      6.02 o 
  -3  -8   2      201.33      191.73      5.88 o 
  -2  -8   2     1535.11     1536.23     18.14 o 
  -1  -8   2      524.85      539.66      9.28 o 
   0  -8   2      322.23      363.49     25.54 o 
   1  -8   2      139.02       89.73     17.03 o 
   2  -8   2      142.51      133.48      6.14 o 
   3  -8   2      146.29      134.64      8.32 o 
   4  -8   2       15.18       14.74      5.53 o 
   5  -8   2      120.17      114.68     10.02 o 
   6  -8   2      247.49      250.08     12.97 o 
   7  -8   2        0.24       -1.02      9.40 o 
   8  -8   2       95.54      125.78     12.42 o 
   9  -8   2      162.42      197.59     18.10 o 
 -13  -7   2       34.12       47.66     13.75 o 
 -12  -7   2        2.62      -10.44     11.40 o 
 -11  -7   2      607.01      663.55     33.46 o 
 -10  -7   2      614.13      589.36     17.51 o 
  -9  -7   2     1130.61     1103.72     20.74 o 
  -8  -7   2      973.01      888.70     17.23 o 
  -7  -7   2      131.19      135.71      7.10 o 
  -6  -7   2      872.20      751.20     13.83 o 
  -5  -7   2      566.66      544.00     12.44 o 
  -4  -7   2      712.95      636.24     11.01 o 
  -3  -7   2     2960.90     3106.95     35.87 o 
  -2  -7   2     1862.15     1755.15     20.49 o 
  -1  -7   2       20.09       12.01      2.22 o 
   0  -7   2      326.17      303.24     21.61 o 
   1  -7   2        0.60       20.96     13.10 o 
   2  -7   2       33.52       30.51      3.88 o 
   3  -7   2      658.37      740.75     11.71 o 
   4  -7   2       14.95       17.77      3.96 o 
   5  -7   2      546.78      468.16     13.59 o 
   6  -7   2        7.89        4.32      8.37 o 
   7  -7   2       55.00       30.35     10.65 o 
   8  -7   2       70.08       70.92     11.29 o 
   9  -7   2        0.01      -16.74     14.91 o 
 -13  -6   2        9.59        8.80     12.87 o 
 -12  -6   2        6.72       11.87     11.93 o 
 -11  -6   2        3.94        5.13      9.03 o 
 -10  -6   2      376.79      418.14     15.08 o 
  -9  -6   2      548.64      516.91     17.33 o 
  -8  -6   2      304.10      294.77     11.66 o 
  -7  -6   2      809.00      752.50     16.62 o 
  -6  -6   2     3210.28     3196.14     44.58 o 
  -5  -6   2      430.11      431.02     10.01 o 
  -4  -6   2      362.35      416.02      8.22 o 
  -3  -6   2     2751.21     2914.39     33.34 o 
  -2  -6   2      345.63      406.71      6.41 o 
  -1  -6   2     1974.59     2185.62     24.62 o 
   0  -6   2     2138.92     2937.41     91.69 o 
   1  -6   2     5749.49     5794.27    168.98 o 
   2  -6   2       55.06       74.62      3.26 o 
   3  -6   2      476.22      477.44      8.36 o 
   4  -6   2      276.05      264.01      8.59 o 
   5  -6   2      356.10      352.49     11.36 o 
   6  -6   2       84.55       80.38      9.79 o 
   7  -6   2      202.23      212.11     13.81 o 
   8  -6   2       16.46        6.78     11.91 o 
   9  -6   2      124.88      110.88     16.19 o 
  10  -6   2       43.12       55.08     15.53 o 
 -13  -5   2       21.10       25.72     13.69 o 
 -12  -5   2       49.85       40.29     11.54 o 
 -11  -5   2       28.30       57.07     11.59 o 
 -10  -5   2      206.47      226.10     12.10 o 
  -9  -5   2      104.46       91.23      9.25 o 
  -8  -5   2       12.72       14.37      6.44 o 
  -7  -5   2      557.28      544.73     14.36 o 
  -6  -5   2     3835.66     3878.20     52.94 o 
  -5  -5   2       98.85       79.76      5.37 o 
  -4  -5   2     5185.29     4837.44     49.67 o 
  -3  -5   2      322.39      256.42      5.20 o 
  -2  -5   2     4178.82     4101.62     39.04 o 
  -1  -5   2     1400.23     1496.08     18.79 o 
   0  -5   2       71.44      133.06      6.92 o 
   1  -5   2      168.33      277.18     14.79 o 
   2  -5   2        1.91        0.09      2.44 o 
   3  -5   2       62.87       57.14      3.70 o 
   4  -5   2      767.91      871.46     14.68 o 
   5  -5   2        4.87        0.62      4.92 o 
   6  -5   2       34.44       47.13      9.03 o 
   7  -5   2      127.42      105.02     14.26 o 
   8  -5   2      104.80       94.23     15.42 o 
   9  -5   2      187.74      150.54     21.59 o 
  10  -5   2        0.18        3.29     17.29 o 
 -13  -4   2       35.06       54.76     12.69 o 
 -12  -4   2       73.23       92.84     12.32 o 
 -11  -4   2        3.68        0.65      9.37 o 
 -10  -4   2       20.90       24.85      8.85 o 
  -9  -4   2      562.50      530.12     20.34 o 
  -8  -4   2       41.24       36.51      6.04 o 
  -7  -4   2      206.01      183.79      7.62 o 
  -6  -4   2      897.75      869.38     15.69 o 
  -5  -4   2     1896.64     1782.29     22.97 o 
  -4  -4   2     1794.84     1781.70     20.71 o 
  -3  -4   2      889.24      965.51     11.18 o 
  -2  -4   2        4.42        3.24      2.05 o 
  -1  -4   2      196.53      141.55      3.51 o 
   0  -4   2     6436.72     6806.54     86.68 o 
   1  -4   2       57.00       61.23      4.04 o 
   2  -4   2    23927.76    25937.37    291.75 o 
   3  -4   2     5959.34     6293.09     71.76 o 
   4  -4   2      655.94      851.96     14.43 o 
   5  -4   2     1020.25     1017.16     17.72 o 
   6  -4   2      416.72      420.55     14.02 o 
   7  -4   2      194.71      196.05     13.14 o 
   8  -4   2      140.42      165.58     17.63 o 
   9  -4   2      189.89      188.90     30.13 o 
  10  -4   2       56.90       49.26     14.43 o 
  11  -4   2       20.60       47.38     17.08 o 
 -13  -3   2       22.32       36.14     15.21 o 
 -12  -3   2        6.20       -3.16     10.69 o 
 -11  -3   2      371.20      364.77     15.62 o 
 -10  -3   2      296.94      308.13     15.14 o 
  -9  -3   2       26.40       30.13      7.91 o 
  -8  -3   2        7.21       -0.69      5.45 o 
  -7  -3   2      204.87      183.92      7.33 o 
  -6  -3   2      126.95       94.12      6.76 o 
  -5  -3   2      400.64      413.38      9.61 o 
  -4  -3   2     2193.56     2429.10     28.79 o 
  -3  -3   2     7810.08     7813.65     72.23 o 
  -2  -3   2     2319.52     2397.25     22.26 o 
  -1  -3   2       19.53       36.28      1.91 o 
   0  -3   2      282.74      197.25      3.47 o 
   1  -3   2      534.58      640.99      9.02 o 
   2  -3   2      388.39      534.02      8.00 o 
   3  -3   2     3861.06     4174.84     45.25 o 
   4  -3   2     1959.75     2351.70     38.40 o 
   5  -3   2      322.53      377.55     10.16 o 
   6  -3   2      576.89      574.97     15.88 o 
   7  -3   2     1606.56     1595.45     36.03 o 
   8  -3   2      819.62      790.77     34.18 o 
   9  -3   2        0.27       -3.39     13.98 o 
  10  -3   2        0.84       -0.57     20.20 o 
  11  -3   2      172.77      219.39     20.04 o 
 -12  -2   2       13.85       22.24     13.80 o 
 -11  -2   2       29.46        7.23      9.38 o 
 -10  -2   2       98.94       97.63     10.27 o 
  -9  -2   2      107.32       86.44      8.84 o 
  -8  -2   2       57.54       51.77      6.33 o 
  -7  -2   2      150.29      161.02      9.95 o 
  -6  -2   2     1215.74     1054.31     16.10 o 
  -5  -2   2     3076.35     2825.59     36.14 o 
  -4  -2   2     6343.29     7340.77     78.88 o 
  -3  -2   2       95.69       99.86      3.84 o 
  -2  -2   2     5894.13     6306.33     55.58 o 
  -1  -2   2    10301.78    10702.68     88.70 o 
   0  -2   2     5458.22     5726.25     48.51 o 
   1  -2   2       69.25       76.53      2.22 o 
   2  -2   2     4767.14     4967.86     46.12 o 
   3  -2   2     3700.51     3546.49     32.43 o 
   4  -2   2      742.36      684.66      9.95 o 
   5  -2   2      186.44      218.98      6.39 o 
   6  -2   2      568.02      644.08     16.10 o 
   7  -2   2      327.76      310.31      9.95 o 
   8  -2   2      384.63      432.76     27.67 o 
   9  -2   2        7.16       -1.75     13.80 o 
  10  -2   2        1.26       -1.85     16.70 o 
  11  -2   2        0.28       25.35     18.33 o 
  12  -2   2       26.33       38.74     16.73 o 
 -12  -1   2       76.74       94.32     17.57 o 
 -11  -1   2       39.53       42.00     13.02 o 
 -10  -1   2      110.06      114.59     10.77 o 
  -9  -1   2      245.19      244.82     15.05 o 
  -8  -1   2      240.40      236.11      9.58 o 
  -7  -1   2     1449.98     1416.76     20.71 o 
  -6  -1   2     1955.86     2104.77     28.77 o 
  -5  -1   2       54.74       33.30      4.44 o 
  -4  -1   2      471.65      459.05     14.85 o 
  -3  -1   2     2220.75     2317.41     25.07 o 
  -2  -1   2      439.68      485.11      6.08 o 
  -1  -1   2       22.19       26.19      1.36 o 
   0  -1   2     4739.85     4547.26     42.08 o 
   1  -1   2    33392.75    33922.09    354.36 o 
   2  -1   2      300.89      290.74      4.31 o 
   3  -1   2      684.28      700.71      8.64 o 
   4  -1   2     1367.71     1304.11     15.31 o 
   5  -1   2      129.12      113.65      7.31 o 
   6  -1   2     1346.33     1296.93     21.54 o 
   7  -1   2      970.06     1062.87     19.79 o 
   8  -1   2       85.54       99.51      8.69 o 
   9  -1   2      145.16      185.98     12.34 o 
  10  -1   2       68.29       43.96     17.36 o 
  11  -1   2        3.24      -20.19     13.46 o 
  12  -1   2        0.14      -14.83     14.91 o 
 -12   0   2        1.19       -7.70     15.44 o 
 -11   0   2       16.47       12.03     30.00 o 
 -10   0   2      117.92      103.09     10.47 o 
  -9   0   2       45.48       43.55      8.28 o 
  -8   0   2      297.86      293.70     10.74 o 
  -7   0   2      973.68      940.98     15.94 o 
  -6   0   2      919.33      993.56     15.52 o 
  -5   0   2      595.45      575.91     10.91 o 
  -4   0   2       17.28       19.27      3.24 o 
  -3   0   2     4681.88     4703.54     45.31 o 
  -2   0   2    11454.84    12214.43    119.25 o 
  -1   0   2    13049.45    13580.83    117.45 o 
   0   0   2     2576.85     2543.41     32.44 o 
   1   0   2     7338.38     7819.21     74.83 o 
   2   0   2     6461.79     6426.65     51.07 o 
   3   0   2      183.17      155.49      3.57 o 
   4   0   2     1904.53     1814.17     18.16 o 
   5   0   2       58.52       66.30      4.03 o 
   6   0   2     2274.79     2404.07     29.28 o 
   7   0   2      191.34      226.03     12.40 o 
   8   0   2        6.18       -4.92      6.00 o 
   9   0   2        2.45        4.78      8.62 o 
  10   0   2       28.89       25.33     10.39 o 
  11   0   2       15.52       15.32     13.44 o 
  12   0   2        2.79       -6.95     14.83 o 
 -12   1   2       61.45       65.00     18.23 o 
 -11   1   2        5.52       -5.28     14.52 o 
 -10   1   2      705.42      733.79     24.21 o 
  -9   1   2        1.42       -2.57      7.39 o 
  -8   1   2      139.23      138.40      8.41 o 
  -7   1   2        8.83        4.16      5.14 o 
  -6   1   2       19.58       18.76      4.24 o 
  -5   1   2      234.13      228.04      5.92 o 
  -4   1   2        0.08       -1.44      2.78 o 
  -3   1   2       62.54       90.44      3.27 o 
  -2   1   2     8863.29     8778.67     80.78 o 
  -1   1   2    11111.97    11122.05     96.32 o 
   0   1   2     1120.25     1255.95     10.58 o 
   1   1   2      280.27      312.03      3.96 o 
   2   1   2     9524.98    10414.96     94.47 o 
   3   1   2    12165.27    12428.65    112.98 o 
   4   1   2     2089.34     2296.64     23.37 o 
   5   1   2      386.43      451.71      9.36 o 
   6   1   2       46.28       42.27      4.32 o 
   7   1   2      399.09      391.97      9.53 o 
   8   1   2      126.76      130.77      9.68 o 
   9   1   2       16.71       18.69      9.50 o 
  10   1   2      195.53      202.86     15.55 o 
  11   1   2       32.52       22.18     18.04 o 
  12   1   2      121.93       95.82     17.26 o 
  13   1   2       42.60       45.62     18.93 o 
 -11   2   2        1.56       -7.89     14.96 o 
 -10   2   2       22.47       16.82     13.60 o 
  -9   2   2       78.31       96.46     12.41 o 
  -8   2   2      943.47      927.44     25.61 o 
  -7   2   2        0.92       -4.18      5.10 o 
  -6   2   2       58.50       51.95      4.73 o 
  -5   2   2      232.35      220.08      6.21 o 
  -4   2   2       15.51       11.15      3.25 o 
  -3   2   2     4779.46     4551.95     43.51 o 
  -2   2   2      308.52      313.89      7.22 o 
  -1   2   2     2640.88     2609.08     22.38 o 
   0   2   2        2.67        3.05      0.97 o 
   1   2   2     3527.00     3220.11     44.31 o 
   2   2   2    25432.93    27428.37    234.78 o 
   3   2   2     1715.64     1738.22     18.06 o 
   4   2   2     1104.20      998.32     13.04 o 
   5   2   2       24.52       15.08      3.82 o 
   6   2   2      217.95      191.03      8.95 o 
   7   2   2        4.76       12.68      4.94 o 
   8   2   2      636.15      678.16     14.32 o 
   9   2   2       43.71       51.06     15.41 o 
  10   2   2        1.69        6.82     10.60 o 
  11   2   2      120.59      145.29     15.33 o 
  12   2   2        4.19       -5.75     16.09 o 
  13   2   2        4.09       20.33     16.56 o 
 -11   3   2       52.35       35.68     16.30 o 
 -10   3   2        4.00       -3.07     13.47 o 
  -9   3   2      340.07      381.73     20.64 o 
  -8   3   2       35.49       35.65      8.78 o 
  -7   3   2      274.96      278.03     11.85 o 
  -6   3   2      110.32      118.57      6.64 o 
  -5   3   2      198.22      189.91      5.66 o 
  -4   3   2     1842.39     1811.37     22.67 o 
  -3   3   2       98.94      119.89      4.82 o 
  -2   3   2       22.98       21.23      2.48 o 
  -1   3   2     1381.98     1407.74     14.17 o 
   0   3   2       20.87       47.01      2.07 o 
   1   3   2      348.69      443.89      5.59 o 
   2   3   2      229.77      194.39      3.77 o 
   3   3   2      255.78      156.95      4.03 o 
   4   3   2    13099.12    13187.11    139.51 o 
   5   3   2      233.90      240.38      7.23 o 
   6   3   2       22.82       13.81      5.96 o 
   7   3   2      161.26      157.28      8.15 o 
   8   3   2      218.09      240.71      9.56 o 
   9   3   2       18.38       25.20      8.42 o 
  10   3   2      264.99      243.21     15.76 o 
  11   3   2      612.16      684.79     25.59 o 
  12   3   2       14.76       15.89     11.17 o 
  13   3   2        1.26       -7.25     15.27 o 
 -11   4   2      113.05      102.34     19.34 o 
 -10   4   2      140.55      152.51     17.76 o 
  -9   4   2       15.72       14.86     12.97 o 
  -8   4   2       58.43       69.16     11.03 o 
  -7   4   2      103.59       84.51      9.24 o 
  -6   4   2        6.32        9.91      6.47 o 
  -5   4   2      180.72      152.23      9.52 o 
  -4   4   2     2477.29     2393.78     31.31 o 
  -3   4   2     1866.06     1951.79     25.39 o 
  -2   4   2     1208.20     1241.58     14.23 o 
  -1   4   2       33.17       32.14      2.89 o 
   0   4   2       11.17       13.92      1.99 o 
   1   4   2     1700.58     1650.33     17.11 o 
   2   4   2     4122.78     4148.79     38.69 o 
   3   4   2      231.05      221.80      5.07 o 
   4   4   2      480.47      494.74      7.68 o 
   5   4   2     1622.34     1546.44     23.83 o 
   6   4   2      540.88      540.70     11.74 o 
   7   4   2      302.95      275.17      9.25 o 
   8   4   2      436.06      425.35     13.86 o 
   9   4   2      107.70       93.03     10.41 o 
  10   4   2      286.91      275.31     14.71 o 
  11   4   2      385.43      358.52     19.56 o 
  12   4   2       88.69       86.01     12.64 o 
  13   4   2       25.93       43.27     12.85 o 
 -10   5   2       97.87      114.31     17.60 o 
  -9   5   2       52.67       65.79     14.30 o 
  -8   5   2       55.50       46.07     12.82 o 
  -7   5   2      973.61      976.14     33.28 o 
  -6   5   2     1040.56     1035.63     20.98 o 
  -5   5   2      255.61      236.24      8.44 o 
  -4   5   2      637.19      588.83     11.77 o 
  -3   5   2       96.94      125.20      5.05 o 
  -2   5   2       16.60       17.30      2.38 o 
  -1   5   2      312.44      381.69      6.18 o 
   0   5   2       36.05       49.52      2.50 o 
   1   5   2     2701.55     2668.67     30.98 o 
   2   5   2     3129.48     2966.10     28.23 o 
   3   5   2     1809.13     1642.55     18.22 o 
   4   5   2    11614.67    12016.28    110.72 o 
   5   5   2     5506.92     5596.15     65.60 o 
   6   5   2     2357.67     2728.67     32.62 o 
   7   5   2        1.55       -2.07      4.12 o 
   8   5   2        9.20        5.78      4.85 o 
   9   5   2      405.34      407.58     22.31 o 
  10   5   2      132.61      163.42     12.49 o 
  11   5   2      159.72      163.09     15.78 o 
  12   5   2      181.87      183.77     14.77 o 
  13   5   2       16.62       28.59     12.45 o 
 -10   6   2        2.20       -2.52     15.73 o 
  -9   6   2        0.65      -18.45     12.81 o 
  -8   6   2       71.73       68.05     13.26 o 
  -7   6   2      111.96      118.01     11.15 o 
  -6   6   2       34.07       35.49      8.37 o 
  -5   6   2      597.74      633.14     13.50 o 
  -4   6   2      142.87      134.87      6.45 o 
  -3   6   2       60.37       92.21      4.40 o 
  -2   6   2      512.54      488.56      8.23 o 
  -1   6   2     4569.98     4553.15     52.80 o 
   0   6   2     2528.54     2338.61     27.83 o 
   1   6   2     2723.50     2704.27     38.79 o 
   2   6   2     2404.10     2356.11     27.84 o 
   3   6   2     1566.02     1723.78     18.07 o 
   4   6   2     6812.24     7236.44     72.18 o 
   5   6   2      266.24      257.59      6.53 o 
   6   6   2       72.32       56.27      5.66 o 
   7   6   2      222.92      194.93      9.76 o 
   8   6   2     1767.64     1720.66     30.36 o 
   9   6   2     1439.75     1413.19     24.36 o 
  10   6   2      196.80      205.13     17.11 o 
  11   6   2       37.31       28.07     19.72 o 
  12   6   2       18.69       12.97     11.02 o 
  13   6   2        0.51        4.72     13.77 o 
  -9   7   2        2.08       -6.79     14.46 o 
  -8   7   2       23.50       40.14     13.35 o 
  -7   7   2       35.44       27.87     10.01 o 
  -6   7   2      126.25      147.54     10.77 o 
  -5   7   2      125.17      131.92      9.72 o 
  -4   7   2      175.10      205.51      7.44 o 
  -3   7   2     1072.35     1185.57     16.24 o 
  -2   7   2      152.67      171.21      5.67 o 
  -1   7   2       27.97       24.65      2.76 o 
   0   7   2       21.72       18.21      2.78 o 
   1   7   2     2924.37     2914.85     32.14 o 
   2   7   2     3659.12     3728.06     47.61 o 
   3   7   2     3259.52     3114.33     34.79 o 
   4   7   2     1261.85     1136.61     14.15 o 
   5   7   2     1623.86     1399.40     23.13 o 
   6   7   2      115.90      104.50      5.85 o 
   7   7   2        1.24       -6.43      4.95 o 
   8   7   2     1877.49     1876.99     27.67 o 
   9   7   2     2185.11     2156.82     31.55 o 
  10   7   2      200.22      215.58     18.34 o 
  11   7   2        7.47       16.88     11.21 o 
  12   7   2       88.32      122.69     15.23 o 
  13   7   2       25.53       41.58     14.30 o 
  -8   8   2      115.35      124.74     15.70 o 
  -7   8   2       11.27       30.79     10.19 o 
  -6   8   2       68.38       64.24      9.67 o 
  -5   8   2      130.01      129.70      9.63 o 
  -4   8   2      182.23      166.82      8.02 o 
  -3   8   2       17.88       25.84      3.78 o 
  -2   8   2     1124.57     1125.69     17.13 o 
  -1   8   2      791.33      708.63     15.05 o 
   0   8   2     2992.43     2995.75     49.02 o 
   1   8   2      648.70      649.23      9.05 o 
   2   8   2      161.86      146.16      5.19 o 
   3   8   2      624.45      631.56     12.75 o 
   4   8   2        2.16        0.25      4.07 o 
   5   8   2      254.60      245.22      6.01 o 
   6   8   2     1117.79     1080.66     15.38 o 
   7   8   2      941.14      885.35     16.36 o 
   8   8   2     3284.99     3197.32     42.29 o 
   9   8   2      695.79      637.05     14.80 o 
  10   8   2      535.36      511.47     17.65 o 
  11   8   2       31.58       43.49     10.76 o 
  12   8   2      170.14      157.45     14.22 o 
  13   8   2       38.86       62.36     19.51 o 
  -8   9   2       25.37       17.77     13.96 o 
  -7   9   2       12.46       26.45     10.80 o 
  -6   9   2       10.76       12.17      8.81 o 
  -5   9   2       16.17       21.46      8.03 o 
  -4   9   2      359.56      366.96     12.32 o 
  -3   9   2        3.22        0.15      4.69 o 
  -2   9   2      140.65      170.98      8.47 o 
  -1   9   2        5.94        5.61      4.57 o 
   0   9   2      433.07      386.80     10.00 o 
   1   9   2        1.31       -0.25      3.25 o 
   2   9   2      218.17      239.20      6.35 o 
   3   9   2     1841.64     1827.48     23.66 o 
   4   9   2      654.52      640.06     12.27 o 
   5   9   2     1846.82     1688.71     24.60 o 
   6   9   2      733.38      699.14      9.62 o 
   7   9   2      563.16      549.46     16.81 o 
   8   9   2      350.45      353.92     10.53 o 
   9   9   2      271.21      256.62      9.58 o 
  10   9   2       23.16        8.03      8.72 o 
  11   9   2      118.66      138.50     13.42 o 
  12   9   2      305.76      346.81     21.39 o 
  13   9   2      178.60      171.01     47.48 o 
  -7  10   2       82.34      117.50     21.83 o 
  -6  10   2        4.18        1.94      8.88 o 
  -5  10   2       80.94      106.60     16.59 o 
  -4  10   2       33.44       21.28      6.77 o 
  -3  10   2       42.70       32.08      6.67 o 
  -2  10   2       29.94       24.86      5.41 o 
  -1  10   2      254.78      231.89      7.71 o 
   0  10   2      945.22      974.70     19.19 o 
   1  10   2     1096.99     1061.53     20.37 o 
   2  10   2      421.80      433.73      7.86 o 
   3  10   2      140.08      135.16      5.15 o 
   4  10   2      154.50      124.86      6.33 o 
   5  10   2        0.79        6.09      5.18 o 
   6  10   2        4.22        8.15      5.60 o 
   7  10   2      594.93      555.32     14.87 o 
   8  10   2      423.20      371.26     10.67 o 
   9  10   2     1318.77     1244.81     21.05 o 
  10  10   2      100.47      108.36     12.20 o 
  11  10   2      107.71       76.92     14.99 o 
  12  10   2     1055.72     1048.67     40.01 o 
  13  10   2       89.75      107.08     30.18 o 
  -6  11   2       10.88       14.88     11.79 o 
  -5  11   2       26.18       26.23     10.26 o 
  -4  11   2        0.86        0.46      8.63 o 
  -3  11   2       66.10       57.31      8.27 o 
  -2  11   2      175.99      188.97      7.95 o 
  -1  11   2        7.33       15.54      4.60 o 
   0  11   2       24.25       32.98      5.50 o 
   1  11   2       73.74       67.74      6.20 o 
   2  11   2        0.86       -5.42      3.61 o 
   3  11   2       25.13       17.17      4.41 o 
   4  11   2     1196.61     1140.41     20.11 o 
   5  11   2     2072.25     1936.54     27.88 o 
   6  11   2      134.16      107.82      9.63 o 
   7  11   2      797.02      721.50     17.23 o 
   8  11   2        4.99        1.20      7.41 o 
   9  11   2       14.03        0.64      7.59 o 
  10  11   2        4.43      -11.75     10.36 o 
  11  11   2       58.47       32.96     13.89 o 
  12  11   2      364.78      344.24     29.42 o 
  13  11   2      337.28      275.99     22.23 o 
  -5  12   2        7.18        1.32      9.99 o 
  -4  12   2       10.34       17.94     11.05 o 
  -3  12   2        0.58        1.12      7.67 o 
  -2  12   2        0.28       -4.39      6.52 o 
  -1  12   2       46.43       41.59      6.68 o 
   0  12   2      231.28      229.12      9.43 o 
   1  12   2      344.21      326.21     10.59 o 
   2  12   2     2103.15     2112.13     32.31 o 
   3  12   2       89.76       82.98      6.22 o 
   4  12   2      392.91      433.11     13.67 o 
   5  12   2       55.32       57.77      9.35 o 
   6  12   2        6.77        7.74      8.91 o 
   7  12   2       16.58        4.90      7.72 o 
   8  12   2      180.17      199.39     12.01 o 
   9  12   2      326.32      327.36     18.43 o 
  10  12   2      176.86      172.44     15.34 o 
  11  12   2      333.18      401.92     25.88 o 
  12  12   2       21.18        6.49     19.32 o 
  13  12   2      372.40      449.17     29.08 o 
  -4  13   2        0.21       -9.11     10.48 o 
  -3  13   2       18.74       21.62      7.74 o 
  -2  13   2        1.25        4.52     10.19 o 
  -1  13   2       24.11       23.96      6.90 o 
   0  13   2      327.14      354.35     11.62 o 
   1  13   2      122.81      113.45      6.34 o 
   2  13   2        8.39       -2.89      5.92 o 
   3  13   2      113.46      121.19      8.31 o 
   4  13   2      156.70      151.21     16.19 o 
   5  13   2       27.60       35.98      9.67 o 
   6  13   2       15.96       22.16     13.46 o 
   7  13   2     1015.77      903.45     22.07 o 
   8  13   2      664.07      619.53     19.32 o 
   9  13   2      363.23      344.40     15.27 o 
  10  13   2      168.50      152.36     23.25 o 
  11  13   2       51.53       36.02     20.96 o 
  12  13   2      159.02      146.45     31.76 o 
  -3  14   2      164.72      178.80     19.65 o 
  -2  14   2      100.97       86.45     14.41 o 
   0  14   2      289.95      308.06     13.19 o 
   1  14   2       12.54       10.81      7.41 o 
   2  14   2      445.57      445.54     13.54 o 
   3  14   2      365.85      370.48     16.44 o 
   4  14   2      348.83      336.68     14.50 o 
   5  14   2      318.73      300.09     15.36 o 
   6  14   2      139.87      124.36     12.42 o 
   7  14   2       54.81       41.35      9.43 o 
   8  14   2      114.13      121.14     23.72 o 
   9  14   2      375.39      345.83     18.91 o 
  10  14   2      137.99      151.64     16.22 o 
  11  14   2      609.34      551.29     30.20 o 
  12  14   2       12.32      -10.34     16.05 o 
  -2  15   2       33.48       51.74     14.41 o 
   1  15   2       79.77       79.90     13.10 o 
   2  15   2       73.92       75.65     14.41 o 
   3  15   2        5.43        1.21     17.36 o 
   4  15   2       25.11       30.19      7.46 o 
   5  15   2      112.59      124.53     12.19 o 
   6  15   2       65.59       63.76     10.12 o 
   7  15   2      846.51      863.09     22.91 o 
   8  15   2      490.92      513.10     18.57 o 
   9  15   2      258.15      268.08     19.50 o 
  10  15   2       49.09       59.13     14.86 o 
  11  15   2       54.51       65.88     19.43 o 
   1  16   2        1.72       -3.93     10.48 o 
   2  16   2       46.35       40.61     14.41 o 
   3  16   2       46.35       54.11     10.15 o 
   4  16   2      442.09      421.62     20.11 o 
   5  16   2       25.02       25.49      9.05 o 
   6  16   2      270.26      262.95     12.61 o 
   7  16   2        3.10        5.83     10.01 o 
   8  16   2       27.43       16.43     10.68 o 
   9  16   2      111.33      124.29     15.59 o 
  10  16   2        2.80        8.86     13.72 o 
   2  17   2       24.86        5.89     14.41 o 
   3  17   2       28.66       33.10      9.91 o 
   4  17   2        3.31        1.54     12.77 o 
   5  17   2       18.08        2.02     11.80 o 
   6  17   2       77.21      107.03     15.73 o 
   7  17   2       74.46       67.85     12.76 o 
   8  17   2       55.60       42.93     11.86 o 
   9  17   2      225.33      254.93     18.65 o 
  -8 -17   3       30.42       20.16     11.74 o 
  -7 -17   3      129.35      155.30     13.47 o 
  -6 -17   3       18.37       17.06     12.47 o 
  -5 -17   3      333.45      321.70     27.82 o 
  -4 -17   3        0.52        4.84     13.88 o 
  -3 -17   3        2.07      -18.58     25.54 o 
  -2 -17   3       41.67       65.09     13.10 o 
  -9 -16   3      283.50      394.70     25.24 o 
  -8 -16   3      148.36      161.49     19.10 o 
  -7 -16   3        6.12       -6.08      9.94 o 
  -6 -16   3        9.94        6.60      9.57 o 
  -5 -16   3       43.89       57.24     10.49 o 
  -4 -16   3      271.01      255.93     20.03 o 
  -3 -16   3       58.87       79.51     14.52 o 
  -2 -16   3       11.89       17.15     11.77 o 
  -1 -16   3        0.40        9.17     27.51 o 
   0 -16   3       34.38       35.37     29.47 o 
 -10 -15   3        0.03      -11.98     13.67 o 
  -9 -15   3        1.78      -14.85     10.88 o 
  -8 -15   3       71.00       58.44     11.81 o 
  -7 -15   3      252.46      240.91     16.92 o 
  -6 -15   3       94.38      112.05     11.20 o 
  -5 -15   3      261.09      268.51     18.15 o 
  -4 -15   3        2.61        0.53      6.95 o 
  -3 -15   3      126.27      131.30     14.66 o 
  -2 -15   3        0.33        1.92     11.01 o 
  -1 -15   3        6.11        3.51      9.69 o 
   0 -15   3       54.56       37.33     28.82 o 
 -11 -14   3      154.51      159.07     18.62 o 
 -10 -14   3      155.50      197.09     27.80 o 
  -9 -14   3      636.95      639.24     22.50 o 
  -8 -14   3      282.34      302.26     15.78 o 
  -7 -14   3       59.75       81.44     11.13 o 
  -6 -14   3        0.35       -5.43      8.22 o 
  -5 -14   3        1.86       -1.80      7.73 o 
  -4 -14   3      409.30      424.32     14.38 o 
  -3 -14   3      120.47      127.95     10.55 o 
  -2 -14   3      127.29      123.62     13.35 o 
  -1 -14   3       23.74       30.17      8.19 o 
   0 -14   3      228.27      175.52     31.44 o 
   1 -14   3       92.06      104.14     28.82 o 
   3 -14   3       23.42       14.41     11.79 o 
 -12 -13   3       95.64      142.45     25.55 o 
 -11 -13   3       39.37       49.76     15.43 o 
 -10 -13   3        0.72       -0.62     11.22 o 
  -9 -13   3        1.55        6.19     10.57 o 
  -8 -13   3      118.08      111.42     12.11 o 
  -7 -13   3      135.50      145.49     11.84 o 
  -6 -13   3      324.77      362.16     18.43 o 
  -5 -13   3       79.13       75.46      8.94 o 
  -4 -13   3      682.92      679.02     27.41 o 
  -3 -13   3        9.03       18.43      6.08 o 
  -2 -13   3      117.07      101.35      9.13 o 
  -1 -13   3       13.27       13.32      6.76 o 
   0 -13   3      254.70      205.65     32.09 o 
   1 -13   3        9.81       -2.34     20.30 o 
   2 -13   3       59.63       55.02     20.30 o 
   3 -13   3       32.78       43.20     17.03 o 
   4 -13   3        3.31       15.84     12.38 o 
 -12 -12   3       16.93       24.99     15.86 o 
 -11 -12   3      100.30      121.64     16.81 o 
 -10 -12   3      106.23      129.03     20.22 o 
  -9 -12   3      159.60      166.83     13.42 o 
  -8 -12   3      450.80      419.68     26.56 o 
  -7 -12   3       74.38       86.26     10.36 o 
  -6 -12   3       13.59       14.49      8.57 o 
  -5 -12   3       74.80       76.70     15.03 o 
  -4 -12   3       23.10       32.73      8.22 o 
  -3 -12   3       50.87       50.06      5.93 o 
  -2 -12   3      315.13      272.03      9.98 o 
  -1 -12   3      227.33      246.40     10.72 o 
   0 -12   3      442.53      430.00     21.80 o 
   1 -12   3      170.03      153.12     16.34 o 
   2 -12   3        0.64        4.74     13.19 o 
   3 -12   3        0.11      -13.65      9.10 o 
   4 -12   3       14.55       11.63     11.70 o 
   5 -12   3        0.77       15.21     30.45 o 
 -12 -11   3       30.19       20.88     13.68 o 
 -11 -11   3      267.94      317.13     18.44 o 
 -10 -11   3       48.59       52.11     12.09 o 
  -9 -11   3      278.01      275.62     13.71 o 
  -8 -11   3       45.13       48.84      8.90 o 
  -7 -11   3       30.78       20.39      8.23 o 
  -6 -11   3       17.35        5.68      7.07 o 
  -5 -11   3      328.66      326.27     11.32 o 
  -4 -11   3       18.19       18.34      5.04 o 
  -3 -11   3     1452.95     1387.14     20.49 o 
  -2 -11   3     1159.96     1123.52     13.78 o 
  -1 -11   3        8.84        5.44      5.06 o 
   0 -11   3      326.17      334.68     32.09 o 
   1 -11   3      315.26      296.03     29.47 o 
   2 -11   3      679.91      559.35     14.52 o 
   3 -11   3        7.64        5.77      7.84 o 
   4 -11   3       98.37       71.12     12.89 o 
   5 -11   3       39.91       50.59     23.58 o 
   6 -11   3       10.51       28.82     22.92 o 
 -13 -10   3       33.20       24.73     17.85 o 
 -12 -10   3      104.42       99.83     15.67 o 
 -11 -10   3      167.79      203.24     16.63 o 
 -10 -10   3      183.07      208.34     14.87 o 
  -9 -10   3       70.99       67.01      9.97 o 
  -8 -10   3     2147.51     2148.29     36.53 o 
  -7 -10   3      256.58      258.44     11.63 o 
  -6 -10   3      718.68      702.65     25.53 o 
  -5 -10   3      989.17      941.97     15.96 o 
  -4 -10   3     1433.05     1404.83     19.97 o 
  -3 -10   3      889.11      938.17     15.41 o 
  -2 -10   3     1578.68     1563.76     19.24 o 
  -1 -10   3       26.88       13.68     10.36 o 
   0 -10   3      194.25      226.61     24.23 o 
   1 -10   3       16.67      -18.99     16.37 o 
   2 -10   3      115.69      121.45      7.05 o 
   3 -10   3      309.13      255.94     11.05 o 
   4 -10   3      113.30      108.72     15.72 o 
   5 -10   3        4.14       13.32     12.10 o 
   6 -10   3       76.89       58.06     15.72 o 
   7 -10   3       25.97       27.62     17.15 o 
 -13  -9   3       59.09       38.46     18.50 o 
 -12  -9   3       31.60       26.28     13.43 o 
 -11  -9   3       11.50       35.85     19.19 o 
 -10  -9   3      259.31      278.10     13.83 o 
  -9  -9   3      695.71      692.26     17.97 o 
  -8  -9   3      180.44      163.42      8.69 o 
  -7  -9   3     1202.14     1142.43     19.65 o 
  -6  -9   3     1143.15     1178.92     17.74 o 
  -5  -9   3      292.16      309.35      8.85 o 
  -4  -9   3     1263.49     1205.52     17.83 o 
  -3  -9   3     1181.35     1124.11     21.41 o 
  -2  -9   3       31.00       21.98      3.19 o 
  -1  -9   3     1393.41     1352.44     22.59 o 
   0  -9   3      353.47      337.30     27.51 o 
   1  -9   3       20.59       46.50     17.03 o 
   2  -9   3      225.04      232.67      9.06 o 
   3  -9   3      330.38      345.70     12.38 o 
   4  -9   3      120.98      112.13     14.85 o 
   5  -9   3       13.99        8.42     12.12 o 
   6  -9   3        1.39       -3.13     18.34 o 
   7  -9   3        1.66        0.59     12.80 o 
   8  -9   3        2.29       10.16     13.04 o 
 -13  -8   3        1.42       19.54     16.91 o 
 -12  -8   3      230.83      280.75     29.28 o 
 -11  -8   3       74.74       42.27     10.28 o 
 -10  -8   3        0.41       -6.57      7.22 o 
  -9  -8   3     1397.01     1361.98     23.95 o 
  -8  -8   3      808.51      771.42     17.51 o 
  -7  -8   3     1260.63     1190.71     20.06 o 
  -6  -8   3      169.81      146.40      5.68 o 
  -5  -8   3     1666.69     1614.68     18.95 o 
  -4  -8   3      388.00      410.01      9.51 o 
  -3  -8   3        1.52        7.46      3.59 o 
  -2  -8   3      295.63      302.00      6.43 o 
  -1  -8   3      476.54      528.68      8.86 o 
   0  -8   3       22.64       22.92     14.41 o 
   1  -8   3     1458.88     1526.67     58.94 o 
   2  -8   3      293.22      276.00      9.24 o 
   3  -8   3      425.78      449.75     11.25 o 
   4  -8   3        4.51        3.24      6.17 o 
   5  -8   3       72.02       75.68      8.63 o 
   6  -8   3       39.56       39.25     13.90 o 
   7  -8   3       10.21       -5.53      9.99 o 
   8  -8   3       26.50        8.44     10.52 o 
   9  -8   3       76.34       74.84     15.86 o 
 -13  -7   3       11.56      -18.05     12.03 o 
 -12  -7   3        2.75       12.71     12.09 o 
 -11  -7   3      278.50      298.33     23.22 o 
 -10  -7   3      881.10      897.11     21.76 o 
  -9  -7   3       24.11        8.95      7.99 o 
  -8  -7   3      711.05      649.10     16.67 o 
  -7  -7   3     1441.99     1439.87     22.65 o 
  -6  -7   3       12.02       27.44      5.04 o 
  -5  -7   3      118.03      128.94      5.41 o 
  -4  -7   3     3731.95     3805.44     38.02 o 
  -3  -7   3     1018.28     1082.14     18.77 o 
  -2  -7   3     1605.18     1513.78     17.28 o 
  -1  -7   3     1003.47     1007.24     12.94 o 
   0  -7   3     2515.89     2749.67     51.49 o 
   1  -7   3      542.22      457.15     29.47 o 
   2  -7   3       62.09       77.14      4.64 o 
   3  -7   3       13.94       12.69      4.75 o 
   4  -7   3      204.40      202.46      6.99 o 
   5  -7   3      776.56      712.45     19.28 o 
   6  -7   3       26.09        1.93      8.26 o 
   7  -7   3       20.49       34.46     11.98 o 
   8  -7   3       55.08       65.30     12.34 o 
   9  -7   3        0.74      -14.57     13.11 o 
 -13  -6   3       79.23      111.49     16.17 o 
 -12  -6   3      323.44      293.37     17.62 o 
 -11  -6   3       42.38       44.47      9.52 o 
 -10  -6   3      170.28      183.72     11.06 o 
  -9  -6   3       26.72       26.52      7.86 o 
  -8  -6   3      128.54      140.83     11.00 o 
  -7  -6   3     1065.14     1098.74     20.88 o 
  -6  -6   3     1383.76     1311.76     22.38 o 
  -5  -6   3     1559.75     1529.07     19.20 o 
  -4  -6   3      580.10      523.48      9.08 o 
  -3  -6   3      440.59      453.60      6.60 o 
  -2  -6   3      831.35      799.68     10.44 o 
  -1  -6   3      161.44      202.17      5.16 o 
   0  -6   3     2560.10     2512.30     48.00 o 
   1  -6   3       33.84       24.25      2.57 o 
   2  -6   3      105.38       81.47      4.01 o 
   3  -6   3       10.14        2.54      3.51 o 
   4  -6   3       91.79       86.95      5.25 o 
   5  -6   3        4.36        0.70      5.18 o 
   6  -6   3      218.23      212.52     21.07 o 
   7  -6   3      981.17      915.58     51.74 o 
   8  -6   3      205.20      198.06     19.98 o 
   9  -6   3      295.30      306.56     23.36 o 
  10  -6   3        2.56      -11.94     14.45 o 
 -13  -5   3       22.14       14.00     13.17 o 
 -12  -5   3       19.27       34.34     11.51 o 
 -11  -5   3       74.17       79.05     11.05 o 
 -10  -5   3       50.16       43.48      8.64 o 
  -9  -5   3      474.24      461.41     13.78 o 
  -8  -5   3      714.98      750.50     19.26 o 
  -7  -5   3      258.71      277.06     10.42 o 
  -6  -5   3     1625.35     1577.60     25.58 o 
  -5  -5   3     1520.65     1512.33     22.02 o 
  -4  -5   3     1195.09     1280.38     16.43 o 
  -3  -5   3     2332.00     2514.56     25.38 o 
  -2  -5   3     2879.28     2971.99     29.14 o 
  -1  -5   3      918.45      932.45     12.38 o 
   0  -5   3     2893.92     2734.15     32.69 o 
   1  -5   3     4884.48     5039.82     58.68 o 
   2  -5   3       21.03        8.67      3.15 o 
   3  -5   3      211.19      194.46      5.56 o 
   4  -5   3       54.35       64.10      5.32 o 
   5  -5   3       69.82       87.40      6.27 o 
   6  -5   3        6.93       -4.10      7.78 o 
   7  -5   3       33.24       46.55     10.20 o 
   8  -5   3        2.01        5.84     10.88 o 
   9  -5   3      176.53      159.68     19.91 o 
  10  -5   3       23.78       51.22     15.19 o 
 -13  -4   3        0.64       -8.74     12.86 o 
 -12  -4   3      172.15      169.89     13.75 o 
 -11  -4   3        7.69        1.86      9.77 o 
 -10  -4   3        1.08      -10.36      7.81 o 
  -9  -4   3        1.31        3.92      7.17 o 
  -8  -4   3       14.31       16.45      6.38 o 
  -7  -4   3      202.15      196.87      8.55 o 
  -6  -4   3     1058.23     1031.14     17.61 o 
  -5  -4   3     1567.58     1481.56     21.52 o 
  -4  -4   3      567.79      525.40      8.56 o 
  -3  -4   3     1285.27     1325.39     14.02 o 
  -2  -4   3      385.92      453.52      6.54 o 
  -1  -4   3      141.32      176.85      3.57 o 
   0  -4   3      301.74      274.63      5.95 o 
   1  -4   3        3.82       15.59      2.58 o 
   2  -4   3       21.41       34.78      4.08 o 
   3  -4   3       89.95       60.47      4.96 o 
   4  -4   3      844.65      894.24     17.76 o 
   5  -4   3      300.77      325.54     13.16 o 
   6  -4   3     1460.41     1497.01     28.37 o 
   7  -4   3      119.22      100.15     11.75 o 
   8  -4   3        8.40        9.07      9.98 o 
   9  -4   3      486.77      478.11     36.02 o 
  10  -4   3        1.79        0.00     22.60 o 
  11  -4   3       32.95       45.03     16.25 o 
 -13  -3   3       25.97       22.80     16.40 o 
 -12  -3   3       12.01        8.72     10.77 o 
 -11  -3   3       17.86       -5.99      9.46 o 
 -10  -3   3      370.13      373.72     14.91 o 
  -9  -3   3       33.43       54.99      7.99 o 
  -8  -3   3      953.64      940.60     19.59 o 
  -7  -3   3      820.44      807.55     16.84 o 
  -6  -3   3      147.44      154.73      7.42 o 
  -5  -3   3       90.43       89.65      5.66 o 
  -4  -3   3      172.36      209.85      5.76 o 
  -3  -3   3     3104.75     2681.11     25.56 o 
  -2  -3   3      389.37      316.22      5.79 o 
  -1  -3   3     4790.60     4458.37     36.27 o 
   0  -3   3     1229.53     1131.98     11.36 o 
   1  -3   3     3938.96     4001.68     43.25 o 
   2  -3   3       11.76       14.88      2.88 o 
   3  -3   3      136.05      134.02      4.52 o 
   4  -3   3      860.17      976.72     14.87 o 
   5  -3   3      135.73      193.64      8.61 o 
   6  -3   3     2235.71     2374.27     40.14 o 
   7  -3   3      258.89      269.50     14.20 o 
   8  -3   3       25.92       20.80     10.28 o 
   9  -3   3       62.91       30.65     15.97 o 
  10  -3   3        0.62      -10.18     15.97 o 
  11  -3   3       88.94      102.80     30.71 o 
 -12  -2   3      103.33       79.86     15.39 o 
 -11  -2   3        7.86       10.62      9.83 o 
 -10  -2   3       76.14       59.02      9.71 o 
  -9  -2   3      217.28      182.16     11.24 o 
  -8  -2   3        0.50       -0.32      6.28 o 
  -7  -2   3       74.42       64.24      5.97 o 
  -6  -2   3     1389.99     1333.05     19.53 o 
  -5  -2   3       46.38       33.30      4.33 o 
  -4  -2   3     4825.34     5236.10     54.27 o 
  -3  -2   3      283.11      194.38      4.68 o 
  -2  -2   3     3429.90     3203.22     28.20 o 
  -1  -2   3     5188.09     5151.44     48.19 o 
   0  -2   3      433.58      469.92      6.98 o 
   1  -2   3       39.62       55.64      7.25 o 
   2  -2   3      309.72      369.64      5.52 o 
   3  -2   3     2058.97     1999.10     20.30 o 
   4  -2   3     1463.17     1554.72     19.22 o 
   5  -2   3       11.83       11.53      3.60 o 
   6  -2   3      105.24      134.39      6.04 o 
   7  -2   3       54.50       40.13      7.45 o 
   8  -2   3       95.26      120.48     16.51 o 
   9  -2   3       33.97       51.14     15.47 o 
  10  -2   3       35.28       37.86     19.65 o 
  11  -2   3        7.13       12.03     32.42 o 
  12  -2   3        4.91        2.85     16.24 o 
 -12  -1   3        3.19        4.09     16.20 o 
 -11  -1   3       55.81       32.88     12.78 o 
 -10  -1   3      145.62      155.52     11.87 o 
  -9  -1   3      157.25      125.44      9.96 o 
  -8  -1   3      646.84      671.50     15.83 o 
  -7  -1   3      177.93      190.17      9.32 o 
  -6  -1   3      643.62      558.04     11.31 o 
  -5  -1   3       23.01       25.11      3.79 o 
  -4  -1   3     1036.61     1245.43     17.04 o 
  -3  -1   3      315.69      387.47      6.73 o 
  -2  -1   3     6049.05     6112.27     49.64 o 
  -1  -1   3    19563.35    19914.31    172.12 o 
   0  -1   3      514.19      484.92      6.00 o 
   1  -1   3    61594.73    63930.01    720.74 o 
   2  -1   3      113.54       92.22      3.00 o 
   3  -1   3     3367.70     3311.07     30.25 o 
   4  -1   3     1224.36     1112.76     13.58 o 
   5  -1   3      100.29       87.33      5.88 o 
   6  -1   3       10.90        6.26      5.60 o 
   7  -1   3       72.65       63.64      6.66 o 
   8  -1   3       64.84       89.54     13.61 o 
   9  -1   3        7.99       -9.59      9.51 o 
  10  -1   3      115.39      111.78     18.25 o 
  11  -1   3        2.14      -11.83     24.56 o 
  12  -1   3       95.27      104.70     26.69 o 
 -12   0   3      575.75      634.18     99.46 o 
 -11   0   3       47.93       47.88     29.19 o 
 -10   0   3      169.60      149.66     14.22 o 
  -9   0   3      219.61      245.30     12.13 o 
  -8   0   3       98.99      149.58     11.62 o 
  -7   0   3       17.70       22.14      5.19 o 
  -6   0   3      262.05      240.78      7.27 o 
  -5   0   3       21.97       24.16      4.06 o 
  -4   0   3     4561.05     4597.60     47.83 o 
  -3   0   3     2386.39     2478.75     27.07 o 
  -2   0   3    14740.69    15244.65    141.70 o 
  -1   0   3      310.37      333.60      5.34 o 
   0   0   3     2747.36     3147.89     28.39 o 
   1   0   3     3679.64     3592.28     35.45 o 
   2   0   3      565.14      566.95      6.75 o 
   3   0   3       27.60       43.85      2.34 o 
   4   0   3      830.50      914.79     15.10 o 
   5   0   3     3459.82     3427.55     36.34 o 
   6   0   3     2880.76     2904.20     34.31 o 
   7   0   3        4.05        5.10      4.98 o 
   8   0   3     2230.40     2234.14     34.88 o 
   9   0   3        4.47        3.73      8.85 o 
  10   0   3       21.60       12.16      9.74 o 
  11   0   3        2.46       -0.47     15.97 o 
  12   0   3        0.07       29.63     15.44 o 
 -12   1   3        6.24        4.03     16.49 o 
 -11   1   3        2.10       -1.66     15.00 o 
 -10   1   3      169.14      138.03     16.61 o 
  -9   1   3       61.96       47.59     11.39 o 
  -8   1   3      237.38      259.63     11.20 o 
  -7   1   3      258.65      268.59     13.68 o 
  -6   1   3      654.13      643.80     12.39 o 
  -5   1   3     1581.17     1693.15     19.56 o 
  -4   1   3     1498.70     1490.06     17.01 o 
  -3   1   3      359.64      394.62      8.20 o 
  -2   1   3     1747.14     1768.91     18.57 o 
  -1   1   3     3539.52     3859.86     39.24 o 
   0   1   3    18038.78    18557.34    144.72 o 
   1   1   3    13662.88    13998.78    118.30 o 
   2   1   3       19.83       60.51      2.81 o 
   3   1   3    11332.42    11213.68     97.16 o 
   4   1   3      386.56      442.63      7.02 o 
   5   1   3      225.10      216.49      6.46 o 
   6   1   3       45.63       54.47      4.54 o 
   7   1   3        7.73        5.44      4.28 o 
   8   1   3      995.66      993.08     22.31 o 
   9   1   3      421.51      434.13     22.56 o 
  10   1   3       27.19       15.90     10.14 o 
  11   1   3       55.14       70.35     18.97 o 
  12   1   3       41.51       22.33     19.85 o 
  13   1   3        1.26       -7.32     15.57 o 
 -11   2   3       96.12      129.91     18.64 o 
 -10   2   3      417.77      402.67     22.23 o 
  -9   2   3      180.50      223.62     16.64 o 
  -8   2   3      443.10      418.47     16.97 o 
  -7   2   3       57.83       52.26      6.43 o 
  -6   2   3      474.36      437.54     13.98 o 
  -5   2   3        9.26        1.77      2.81 o 
  -4   2   3       36.31       45.29      3.88 o 
  -3   2   3      402.00      422.38      7.76 o 
  -2   2   3      972.03      936.07     10.92 o 
  -1   2   3      129.10      138.12      3.35 o 
   0   2   3    14513.52    15199.39    129.79 o 
   1   2   3     3521.44     3675.06     32.12 o 
   2   2   3    15287.75    15788.79    148.99 o 
   3   2   3      675.42      695.54     11.45 o 
   4   2   3      263.44      310.03      6.96 o 
   5   2   3       64.86       94.28      5.04 o 
   6   2   3     1691.07     1868.11     23.61 o 
   7   2   3      271.65      245.88     11.79 o 
   8   2   3      292.90      332.06     10.01 o 
   9   2   3     1328.33     1335.80     28.26 o 
  10   2   3        6.49        1.61     11.04 o 
  11   2   3        0.31        8.16     11.56 o 
  12   2   3       48.48       40.28     19.91 o 
  13   2   3       58.39       83.86     17.86 o 
 -11   3   3        1.93       24.68     16.08 o 
 -10   3   3      278.53      276.94     20.64 o 
  -9   3   3       27.34       24.10     13.85 o 
  -8   3   3      233.47      244.12     18.43 o 
  -7   3   3       88.76       93.73      9.01 o 
  -6   3   3      558.06      533.81     10.81 o 
  -5   3   3        6.11       -1.46      3.45 o 
  -4   3   3      646.83      691.11      9.76 o 
  -3   3   3      912.43      871.98     11.20 o 
  -2   3   3      107.81       92.49      3.38 o 
  -1   3   3      748.05      683.09      7.80 o 
   0   3   3     1091.48     1115.87     11.13 o 
   1   3   3       80.96       83.80      2.88 o 
   2   3   3     2529.02     2606.69     26.18 o 
   3   3   3      210.95      210.15      4.45 o 
   4   3   3     2114.68     2214.05     26.18 o 
   5   3   3      257.90      249.48      7.39 o 
   6   3   3       50.02       77.26      5.88 o 
   7   3   3        4.15       -2.57      3.80 o 
   8   3   3       10.49       18.88      4.78 o 
   9   3   3       58.22       45.71      9.00 o 
  10   3   3       13.49       15.48     10.87 o 
  11   3   3       43.84       22.99     12.13 o 
  12   3   3      415.61      443.79     27.73 o 
  13   3   3        5.12        2.17     19.96 o 
 -10   4   3       32.50       25.44     14.60 o 
  -9   4   3       39.56       69.19     14.34 o 
  -8   4   3      479.61      486.36     21.46 o 
  -7   4   3       80.88       86.17      9.19 o 
  -6   4   3        3.10        1.08      8.82 o 
  -5   4   3      394.97      370.16     10.28 o 
  -4   4   3     1286.44     1191.44     18.52 o 
  -3   4   3      122.08      127.09      5.42 o 
  -2   4   3      519.47      549.93     10.58 o 
  -1   4   3     3688.16     3890.89     36.87 o 
   0   4   3     2143.19     2103.01     20.38 o 
   1   4   3     1859.04     1861.97     19.22 o 
   2   4   3     3790.12     3566.92     35.47 o 
   3   4   3     5234.81     5251.18     49.27 o 
   4   4   3     1503.74     1808.72     20.45 o 
   5   4   3      168.29      135.11      5.62 o 
   6   4   3      536.85      620.11     12.68 o 
   7   4   3     1592.89     1627.27     24.35 o 
   8   4   3      405.40      423.43      9.83 o 
   9   4   3      167.27      212.31     12.28 o 
  10   4   3       18.26       21.08      9.81 o 
  11   4   3      105.76       83.35     13.93 o 
  12   4   3        8.18       26.68     12.79 o 
  13   4   3        0.25       -2.52     11.44 o 
 -10   5   3        8.77      -13.21     14.11 o 
  -9   5   3        6.59       -0.72     13.08 o 
  -8   5   3       20.75       36.19     12.58 o 
  -7   5   3      871.00      873.63     22.96 o 
  -6   5   3     3017.71     2847.53     43.15 o 
  -5   5   3       17.86       22.86      5.58 o 
  -4   5   3      495.77      494.74     11.18 o 
  -3   5   3     1291.66     1335.73     19.23 o 
  -2   5   3      391.65      353.58      8.37 o 
  -1   5   3      816.29      801.16     10.60 o 
   0   5   3      133.77      141.54      3.58 o 
   1   5   3      377.21      353.46      5.94 o 
   2   5   3      166.53      141.50      5.12 o 
   3   5   3      138.02      152.43      4.78 o 
   4   5   3      109.45      105.46      3.77 o 
   5   5   3     1602.44     1595.58     20.58 o 
   6   5   3     3735.15     3760.35     43.04 o 
   7   5   3      145.99      144.62      7.60 o 
   8   5   3      969.15      941.51     18.38 o 
   9   5   3       46.62       41.35      8.62 o 
  10   5   3       40.83       19.38      9.77 o 
  11   5   3      110.29      125.75     14.71 o 
  12   5   3       92.53      116.13     15.86 o 
  13   5   3       81.76       55.58     20.25 o 
  -9   6   3        1.50       -2.09     14.11 o 
  -8   6   3      111.01      114.43     15.40 o 
  -7   6   3      195.10      197.94     13.03 o 
  -6   6   3      822.52      808.81     21.02 o 
  -5   6   3       49.96       47.20     10.02 o 
  -4   6   3      504.93      532.09     11.69 o 
  -3   6   3      297.98      292.12      8.03 o 
  -2   6   3     1225.92     1323.21     16.57 o 
  -1   6   3      219.81      267.57      7.47 o 
   0   6   3     1082.53     1054.90     15.74 o 
   1   6   3      254.22      204.70      6.15 o 
   2   6   3     3289.85     3174.77     34.09 o 
   3   6   3      406.32      387.12      6.37 o 
   4   6   3        6.00        7.63      2.47 o 
   5   6   3      200.43      203.07      5.89 o 
   6   6   3      257.38      269.42      7.82 o 
   7   6   3      272.53      243.99      8.15 o 
   8   6   3     1197.46     1194.59     22.26 o 
   9   6   3      386.22      366.79     13.55 o 
  10   6   3     1192.08     1202.47     41.41 o 
  11   6   3       72.05       66.39     11.55 o 
  12   6   3       12.70        9.89     13.23 o 
  13   6   3        6.63       12.56     20.35 o 
  -9   7   3       11.35        4.66     14.73 o 
  -8   7   3        1.49       17.93     12.96 o 
  -7   7   3        8.06        4.25      9.33 o 
  -6   7   3        0.46       -3.84      8.07 o 
  -5   7   3       50.51       63.14      8.58 o 
  -4   7   3      560.01      593.07     12.45 o 
  -3   7   3     1969.59     1912.19     25.74 o 
  -2   7   3      313.86      357.91      6.99 o 
  -1   7   3     2822.68     2948.62     38.81 o 
   0   7   3       23.19       30.77      3.02 o 
   1   7   3      443.02      447.22      8.64 o 
   2   7   3      787.47      819.65     12.01 o 
   3   7   3       54.97       51.05      2.97 o 
   4   7   3     5573.12     5555.41     52.69 o 
   5   7   3     2025.06     2042.13     21.94 o 
   6   7   3      545.47      542.15     18.40 o 
   7   7   3     1768.42     1712.71     33.54 o 
   8   7   3      126.15      143.73      7.24 o 
   9   7   3     1188.95     1154.17     19.90 o 
  10   7   3      154.42      140.87     12.41 o 
  11   7   3      342.45      344.63     16.70 o 
  12   7   3       24.64       15.16     14.18 o 
  13   7   3       52.27       39.71     14.43 o 
  -8   8   3       19.71       12.40     13.32 o 
  -7   8   3       63.38       52.18     10.84 o 
  -6   8   3       52.40       69.34     14.87 o 
  -5   8   3      359.13      350.74     13.51 o 
  -4   8   3        4.56        5.33      5.86 o 
  -3   8   3      350.66      350.05      9.04 o 
  -2   8   3      617.94      664.73     10.12 o 
  -1   8   3       48.92       60.28      4.70 o 
   0   8   3       86.18       96.68      6.07 o 
   1   8   3      586.82      549.27      9.88 o 
   2   8   3     1428.98     1307.13     21.16 o 
   3   8   3     1765.37     1861.80     20.59 o 
   4   8   3      575.49      487.05      8.25 o 
   5   8   3      139.30      162.54      5.12 o 
   6   8   3      210.94      203.33      6.32 o 
   7   8   3      752.47      709.00     15.28 o 
   8   8   3      223.26      235.36     10.58 o 
   9   8   3      995.27     1019.13     21.00 o 
  10   8   3       74.09       97.92     13.23 o 
  11   8   3       33.18       40.10     12.88 o 
  12   8   3       12.87        8.11     10.67 o 
  13   8   3        2.28       -4.70     18.81 o 
  -8   9   3       31.49       34.82     14.43 o 
  -7   9   3       11.70       20.42     10.33 o 
  -6   9   3       39.23       48.08     12.48 o 
  -5   9   3       20.18       21.78      8.23 o 
  -4   9   3        0.64       -1.32      6.71 o 
  -3   9   3      548.78      545.02     12.61 o 
  -2   9   3      517.63      486.79     18.09 o 
  -1   9   3      820.74      828.61     18.35 o 
   0   9   3      550.67      524.99     11.72 o 
   1   9   3      772.51      776.57     12.68 o 
   2   9   3      155.61      173.74      5.91 o 
   3   9   3       54.99       62.87      4.08 o 
   4   9   3      303.56      293.49      8.98 o 
   5   9   3       17.59       15.53      4.07 o 
   6   9   3     1463.61     1440.39     17.45 o 
   7   9   3      548.74      540.11     10.97 o 
   8   9   3      894.55      885.55     18.92 o 
   9   9   3      191.68      201.43      9.87 o 
  10   9   3     1122.66     1136.40     31.95 o 
  11   9   3      169.05      161.69     16.54 o 
  12   9   3      156.20      148.63     17.04 o 
  13   9   3        6.14       -8.41     16.95 o 
  -7  10   3      119.52      161.30     13.41 o 
  -6  10   3      153.90      170.56     12.46 o 
  -5  10   3       24.34       22.38      8.20 o 
  -4  10   3       64.99       71.42     12.86 o 
  -3  10   3      110.05      113.70      8.09 o 
  -2  10   3       22.00       22.69      6.49 o 
  -1  10   3      745.38      741.52     18.03 o 
   0  10   3     1303.70     1236.07     24.05 o 
   1  10   3     1472.63     1412.51     22.90 o 
   2  10   3     3561.09     3247.55     42.53 o 
   3  10   3     1081.14     1029.57     15.52 o 
   4  10   3      217.25      207.13      8.22 o 
   5  10   3      794.17      728.74     13.90 o 
   6  10   3       33.93       32.00      5.56 o 
   7  10   3      340.35      290.94     11.34 o 
   8  10   3      109.39       86.56      8.41 o 
   9  10   3       13.15       15.57      7.41 o 
  10  10   3      226.85      208.92     14.04 o 
  11  10   3      803.05      827.25     29.01 o 
  12  10   3      104.43      119.39     17.25 o 
  13  10   3       85.42      146.40     18.42 o 
  -6  11   3      235.32      284.16     24.99 o 
  -5  11   3        9.18        3.09     10.41 o 
  -4  11   3       74.92       73.14     10.91 o 
  -3  11   3      175.09      191.54     22.30 o 
  -2  11   3       24.82       18.14      6.15 o 
  -1  11   3     1030.16     1033.58     19.12 o 
   0  11   3      709.10      738.98     17.12 o 
   1  11   3      116.78      121.04      7.75 o 
   2  11   3        9.16        2.53      3.97 o 
   3  11   3      248.07      231.99      6.89 o 
   4  11   3       13.47       13.68      4.93 o 
   5  11   3      214.73      198.76      7.51 o 
   6  11   3     1398.46     1378.93     24.25 o 
   7  11   3     1258.91     1219.68     25.49 o 
   8  11   3      790.92      775.75     18.49 o 
   9  11   3      141.51      169.51     17.02 o 
  10  11   3      457.27      445.61     18.54 o 
  11  11   3      297.50      303.24     19.81 o 
  12  11   3       55.22       46.17     15.77 o 
  13  11   3       99.46       78.36     18.03 o 
  -5  12   3        8.84       16.50     12.07 o 
  -4  12   3      130.27      151.95     12.29 o 
  -3  12   3       34.05       32.47      8.77 o 
  -2  12   3       30.64       34.53      7.59 o 
  -1  12   3       30.23       31.46      5.68 o 
   0  12   3      151.65      142.83      8.54 o 
   1  12   3        1.60        2.14      6.14 o 
   2  12   3       33.33       29.59      6.04 o 
   3  12   3      233.62      221.51      8.26 o 
   4  12   3      230.31      234.79     10.46 o 
   5  12   3     1003.16      929.91     20.57 o 
   6  12   3      974.81      949.99     21.57 o 
   7  12   3      110.48      143.73     10.18 o 
   8  12   3      234.86      207.58     11.95 o 
   9  12   3       50.46       34.71     18.06 o 
  10  12   3       59.14       75.31     13.69 o 
  11  12   3      738.83      788.37     34.48 o 
  12  12   3       17.17       12.09     17.12 o 
  13  12   3        3.37       14.65     18.97 o 
  -4  13   3        5.85       -3.32     12.21 o 
  -3  13   3       30.71       25.46      8.58 o 
  -2  13   3       91.29       97.51     11.25 o 
  -1  13   3       38.64       41.49      5.96 o 
   0  13   3      122.51      126.38      8.95 o 
   1  13   3       90.49       93.31      6.65 o 
   2  13   3      236.60      263.13     13.09 o 
   3  13   3     1031.25      977.18     22.55 o 
   4  13   3       29.42       15.72      9.73 o 
   5  13   3      121.98      129.97      9.44 o 
   6  13   3       75.26       95.07      9.55 o 
   7  13   3      380.35      365.61     15.27 o 
   8  13   3       90.26       99.45     10.68 o 
   9  13   3      354.67      332.44     22.14 o 
  10  13   3      459.74      441.31     21.62 o 
  11  13   3      107.22      131.82     19.90 o 
  12  13   3       97.22      105.47     20.98 o 
  -3  14   3       69.69       71.03     10.18 o 
  -2  14   3      316.51      254.12     20.30 o 
   0  14   3       99.72      103.48     13.75 o 
   1  14   3       99.99      103.48      8.95 o 
   2  14   3       72.37       66.82      9.50 o 
   3  14   3       41.90       60.84     12.44 o 
   4  14   3      322.62      344.17     15.21 o 
   5  14   3      598.13      546.88     18.37 o 
   6  14   3      260.47      222.73     12.07 o 
   7  14   3      476.48      432.67     19.47 o 
   8  14   3       42.10       29.16     12.29 o 
   9  14   3      121.57      122.65     16.01 o 
  10  14   3       80.59       61.39     14.30 o 
  11  14   3       61.62       36.83     17.83 o 
  12  14   3      120.98      164.17     22.37 o 
  -2  15   3      120.23      139.50     18.34 o 
  -1  15   3       39.42       34.71     14.41 o 
   0  15   3       52.52       48.47     13.10 o 
   1  15   3      122.21      127.06     15.06 o 
   2  15   3       22.30       16.87      8.48 o 
   3  15   3      404.51      401.62     20.30 o 
   4  15   3      111.06       93.14     17.68 o 
   5  15   3       25.70       18.40     14.96 o 
   6  15   3        0.59       -1.60      9.41 o 
   7  15   3      233.26      263.31     15.61 o 
   8  15   3       34.24       27.78     10.23 o 
   9  15   3      121.88      149.40     16.69 o 
  10  15   3      416.10      469.31     27.39 o 
  11  15   3       65.00       94.17     19.58 o 
   0  16   3       27.13       54.36     13.75 o 
   1  16   3        3.36       -8.51     12.44 o 
   2  16   3       24.23       32.39      8.60 o 
   3  16   3       73.81       62.97     11.00 o 
   4  16   3        8.13        7.05     10.88 o 
   5  16   3      170.33      201.11     15.97 o 
   6  16   3      294.46      296.49     15.97 o 
   7  16   3      308.55      310.05     17.07 o 
   8  16   3      224.61      205.90     16.00 o 
   9  16   3       85.37       97.29     14.72 o 
  10  16   3        5.34       -7.08     13.48 o 
   2  17   3      342.60      430.95     25.54 o 
   3  17   3       13.15       15.51     10.15 o 
   4  17   3      140.06      150.34     14.27 o 
   5  17   3       22.56       45.65     18.01 o 
   6  17   3      115.12      119.30     12.59 o 
   7  17   3       24.16       10.95     11.29 o 
   8  17   3        2.04        1.99     12.09 o 
   9  17   3      267.46      273.15     19.28 o 
  -7 -17   4       12.26       17.68     11.10 o 
  -6 -17   4      274.88      294.37     24.46 o 
  -5 -17   4       36.33       20.55     19.65 o 
  -4 -17   4        1.63        4.00     15.47 o 
  -3 -17   4      221.48      240.57     21.29 o 
  -2 -17   4       15.97       27.96     13.19 o 
  -9 -16   4      474.07      533.08     21.93 o 
  -8 -16   4      133.31      131.90     13.78 o 
  -7 -16   4       43.32       41.20     11.05 o 
  -6 -16   4       19.26       13.13      9.77 o 
  -5 -16   4       40.06       32.72      9.31 o 
  -4 -16   4       32.30       32.20     15.47 o 
  -3 -16   4        6.05       -7.94     12.76 o 
  -2 -16   4       11.33       22.98     31.44 o 
  -1 -16   4       10.81       22.95     11.54 o 
   0 -16   4      446.14      484.66     49.78 o 
 -10 -15   4      146.76      129.48     18.08 o 
  -9 -15   4        4.94      -10.56     11.25 o 
  -8 -15   4       27.79       22.18     11.11 o 
  -7 -15   4      133.19      150.53     13.11 o 
  -6 -15   4      127.32      140.41     22.38 o 
  -5 -15   4      277.52      294.62     13.80 o 
  -4 -15   4        6.45       -1.84      7.50 o 
  -3 -15   4       18.69        8.73     13.10 o 
  -2 -15   4      142.53      119.70     14.31 o 
  -1 -15   4       16.07       11.83     10.75 o 
   0 -15   4       14.27       -2.62     25.54 o 
   1 -15   4       83.85       97.59     32.75 o 
 -11 -14   4        0.58       -6.26     18.84 o 
 -10 -14   4      229.99      256.24     17.24 o 
  -9 -14   4      222.14      230.35     15.61 o 
  -8 -14   4       31.89       26.19     10.95 o 
  -7 -14   4      562.01      558.94     23.71 o 
  -6 -14   4       88.52      103.52     10.88 o 
  -5 -14   4      100.40       91.94     15.13 o 
  -4 -14   4       29.97       21.58      7.94 o 
  -3 -14   4      196.25      225.88     18.66 o 
  -2 -14   4       75.43       69.87     14.74 o 
  -1 -14   4      209.53      240.40     11.74 o 
   0 -14   4      233.36      233.16     33.40 o 
   1 -14   4        1.91        6.55     24.23 o 
   3 -14   4        1.31       -7.86     11.79 o 
 -11 -13   4      227.62      232.67     48.47 o 
 -10 -13   4       46.15       45.47     14.45 o 
  -9 -13   4       35.61       29.65     11.15 o 
  -8 -13   4        0.92        9.34     10.06 o 
  -7 -13   4        5.16        1.81      9.36 o 
  -6 -13   4        1.05        6.95      8.36 o 
  -5 -13   4      130.84      159.41     12.86 o 
  -4 -13   4      546.81      531.01     15.85 o 
  -3 -13   4        3.66        3.70      6.52 o 
  -2 -13   4      563.34      534.32     17.37 o 
  -1 -13   4       52.25       50.29      8.11 o 
   0 -13   4       45.38       50.87      9.58 o 
   1 -13   4        1.48       -9.82     22.27 o 
   2 -13   4       13.82       20.27     15.24 o 
   3 -13   4       20.87       13.98     13.75 o 
   4 -13   4       29.31       49.52     13.78 o 
 -12 -12   4        6.89       -0.62     15.11 o 
 -11 -12   4       24.79       15.78     35.69 o 
 -10 -12   4       11.32        2.59     12.66 o 
  -9 -12   4       26.56       22.68     10.92 o 
  -8 -12   4      179.86      189.57     13.21 o 
  -7 -12   4      148.83      149.17     11.74 o 
  -6 -12   4      414.97      414.91     27.79 o 
  -5 -12   4       10.47        9.59      7.70 o 
  -4 -12   4        7.40       10.20      8.71 o 
  -3 -12   4      338.42      330.58     10.65 o 
  -2 -12   4       24.15       31.11      4.82 o 
  -1 -12   4        0.64       -8.66      6.47 o 
   0 -12   4      203.41      178.79      8.92 o 
   1 -12   4       66.75       74.18      6.87 o 
   2 -12   4      134.70      137.31      8.42 o 
   3 -12   4       26.28       15.40     10.51 o 
   4 -12   4        0.12        0.48     11.88 o 
   5 -12   4       28.36        5.89     26.20 o 
 -12 -11   4        6.19       -1.71     15.27 o 
 -11 -11   4       38.90       57.83     13.59 o 
 -10 -11   4      639.99      631.53     22.59 o 
  -9 -11   4      660.35      629.17     19.70 o 
  -8 -11   4      139.19      136.78     10.96 o 
  -7 -11   4      799.34      735.85     18.94 o 
  -6 -11   4       71.40       80.90      9.92 o 
  -5 -11   4      466.56      427.49     15.21 o 
  -4 -11   4        3.32        6.38      5.43 o 
  -3 -11   4      486.64      511.43     11.37 o 
  -2 -11   4        8.98       12.81      4.83 o 
  -1 -11   4       69.65       71.41      7.52 o 
   0 -11   4      251.38      266.63     12.06 o 
   1 -11   4       48.74       34.47      8.31 o 
   2 -11   4      459.16      416.55     13.11 o 
   3 -11   4       23.41        6.98     11.01 o 
   4 -11   4        0.40       23.58     14.41 o 
   5 -11   4       53.67       62.87     17.68 o 
   6 -11   4        1.59        2.90     19.32 o 
 -12 -10   4      237.52      302.00     19.70 o 
 -11 -10   4       16.87        8.83     11.93 o 
 -10 -10   4        2.31        4.62     11.20 o 
  -9 -10   4       13.37       20.47      9.35 o 
  -8 -10   4      703.26      717.75     19.17 o 
  -7 -10   4      100.46      102.56      9.24 o 
  -6 -10   4      130.38      131.87     14.30 o 
  -5 -10   4     1126.21     1048.99     17.48 o 
  -4 -10   4      796.25      814.06     14.29 o 
  -3 -10   4      775.66      773.05     14.04 o 
  -2 -10   4      469.82      444.34      8.06 o 
  -1 -10   4        0.07       -0.20      5.48 o 
   0 -10   4      621.03      630.12     15.42 o 
   1 -10   4        9.36        1.19      5.26 o 
   2 -10   4      469.28      349.55     11.91 o 
   3 -10   4       32.79       39.44      7.61 o 
   4 -10   4       25.65       15.72     13.10 o 
   5 -10   4        0.27      -18.99     14.41 o 
   6 -10   4       62.59       67.46     19.65 o 
   7 -10   4       58.51       85.68     18.67 o 
 -13  -9   4       48.40       60.57     18.38 o 
 -12  -9   4      126.80      165.10     21.57 o 
 -11  -9   4       21.61       28.40     12.79 o 
 -10  -9   4      393.66      430.82     18.82 o 
  -9  -9   4      368.36      369.86     12.81 o 
  -8  -9   4      129.29      128.06      8.36 o 
  -7  -9   4     1334.69     1293.04     21.70 o 
  -6  -9   4      369.16      360.54     11.75 o 
  -5  -9   4        7.59        4.66      4.97 o 
  -4  -9   4       56.82       66.99      5.51 o 
  -3  -9   4      214.62      224.32      5.94 o 
  -2  -9   4      998.25      956.92     12.70 o 
  -1  -9   4      606.49      640.87     14.24 o 
   0  -9   4       36.11       49.73     12.65 o 
   1  -9   4      657.63      604.03     14.43 o 
   2  -9   4       32.28       43.79      6.06 o 
   3  -9   4      286.16      336.70     16.66 o 
   4  -9   4      156.54      109.57      7.63 o 
   5  -9   4      123.48      121.65     12.77 o 
   6  -9   4        3.55       13.06     11.28 o 
   7  -9   4       23.15       22.72     13.05 o 
   8  -9   4       47.54       43.32     13.93 o 
 -13  -8   4       11.10       13.60     17.36 o 
 -12  -8   4       55.38       42.94     15.72 o 
 -11  -8   4      106.67      137.14     12.42 o 
 -10  -8   4      171.80      157.29     13.45 o 
  -9  -8   4       97.08      102.54      9.08 o 
  -8  -8   4       22.40       22.11      6.70 o 
  -7  -8   4      375.95      374.86     14.20 o 
  -6  -8   4      114.75      120.49      7.41 o 
  -5  -8   4      238.70      242.02      6.58 o 
  -4  -8   4     1541.02     1617.76     19.84 o 
  -3  -8   4       59.65       47.01      3.84 o 
  -2  -8   4     2826.50     3043.73     34.57 o 
  -1  -8   4      624.03      733.69     11.69 o 
   0  -8   4        4.75        4.50      3.74 o 
   1  -8   4      300.96      339.09     10.77 o 
   2  -8   4      230.83      219.22      6.44 o 
   3  -8   4      233.75      248.16     13.96 o 
   4  -8   4      172.57      243.80      9.84 o 
   5  -8   4      151.54      129.02     18.34 o 
   6  -8   4      153.63      117.93     15.72 o 
   7  -8   4       13.60       -9.50     14.08 o 
   8  -8   4      168.82      231.30     20.38 o 
   9  -8   4       41.98       21.22     14.64 o 
 -13  -7   4      128.75      150.68     20.45 o 
 -12  -7   4        9.57        5.61     12.35 o 
 -11  -7   4        3.35       18.15     10.19 o 
 -10  -7   4       71.34       67.96     10.26 o 
  -9  -7   4      721.20      726.47     22.06 o 
  -8  -7   4     1209.49     1160.79     21.37 o 
  -7  -7   4      224.93      212.14     11.08 o 
  -6  -7   4     1365.33     1336.70     19.65 o 
  -5  -7   4     1268.04     1267.64     16.27 o 
  -4  -7   4       25.70       22.48      3.18 o 
  -3  -7   4      769.43      766.46     11.06 o 
  -2  -7   4     1520.35     1537.61     19.13 o 
  -1  -7   4      173.18      184.58      6.09 o 
   0  -7   4      228.10      215.64      6.02 o 
   1  -7   4       21.48       17.94      2.77 o 
   2  -7   4        5.86       30.10      3.87 o 
   3  -7   4       30.17       38.98      5.77 o 
   4  -7   4       18.49       14.68      5.06 o 
   5  -7   4       97.97       69.21      8.80 o 
   6  -7   4      603.96      569.25     23.14 o 
   7  -7   4       25.13        7.74     19.32 o 
   8  -7   4        7.30       -7.86     13.66 o 
   9  -7   4       56.38       67.66     17.58 o 
 -13  -6   4      148.88      208.39     17.28 o 
 -12  -6   4      390.14      439.84     26.01 o 
 -11  -6   4      302.81      333.55     17.55 o 
 -10  -6   4        9.01        4.08      8.09 o 
  -9  -6   4      135.59      173.05     11.43 o 
  -8  -6   4       76.27       71.89      7.96 o 
  -7  -6   4      245.05      264.80     14.58 o 
  -6  -6   4      368.85      383.21     11.72 o 
  -5  -6   4     3558.31     3574.56     41.99 o 
  -4  -6   4     1953.57     1918.34     20.99 o 
  -3  -6   4     4391.25     4423.15     40.57 o 
  -2  -6   4     1211.32      991.69     12.64 o 
  -1  -6   4      176.00      126.04      4.25 o 
   0  -6   4      414.20      497.59      8.50 o 
   1  -6   4      313.60      327.91      6.55 o 
   2  -6   4       42.51       44.03      4.55 o 
   3  -6   4      108.40      128.83      6.81 o 
   4  -6   4      107.77      129.79      6.45 o 
   5  -6   4      145.47      166.74      9.17 o 
   6  -6   4       61.31       43.85      9.26 o 
   7  -6   4        0.28       -3.05     14.61 o 
   8  -6   4       21.58        2.49     11.16 o 
   9  -6   4        0.04       -5.30     15.05 o 
  10  -6   4       30.98       39.87     18.97 o 
 -13  -5   4        3.33        6.76     13.37 o 
 -12  -5   4        1.26       -6.72     11.74 o 
 -11  -5   4       28.84       39.65     10.74 o 
 -10  -5   4        5.53       16.13      8.11 o 
  -9  -5   4      821.70      796.86     22.36 o 
  -8  -5   4     1579.53     1473.84     25.02 o 
  -7  -5   4     2250.20     2167.32     31.56 o 
  -6  -5   4      442.58      450.01     12.42 o 
  -5  -5   4      184.05      222.05      7.64 o 
  -4  -5   4      179.81      120.34      4.53 o 
  -3  -5   4      169.30      217.36      5.23 o 
  -2  -5   4      810.96      759.75      9.05 o 
  -1  -5   4      167.11      149.80      4.16 o 
   0  -5   4      132.04       84.78      4.03 o 
   1  -5   4      793.51      710.55     11.78 o 
   2  -5   4     2677.49     2894.39     49.25 o 
   3  -5   4      192.96      220.79      7.49 o 
   4  -5   4      124.29      129.77      6.76 o 
   5  -5   4        3.49        5.87      5.15 o 
   6  -5   4       11.79       10.75      8.29 o 
   7  -5   4        0.31       -7.39      9.77 o 
   8  -5   4      181.72      199.77     22.69 o 
   9  -5   4        1.70       -5.43     15.20 o 
  10  -5   4      101.48      121.85     20.36 o 
 -13  -4   4       11.06       19.38     17.15 o 
 -12  -4   4       82.04       97.03     12.68 o 
 -11  -4   4       53.08       57.37     10.71 o 
 -10  -4   4      221.60      205.06     16.64 o 
  -9  -4   4      405.33      386.57     15.72 o 
  -8  -4   4        5.96        3.86      6.77 o 
  -7  -4   4       48.77       49.84      6.16 o 
  -6  -4   4      525.57      559.28     16.16 o 
  -5  -4   4       10.75        6.36      4.09 o 
  -4  -4   4     4893.22     5026.80     48.94 o 
  -3  -4   4      357.30      306.90      6.16 o 
  -2  -4   4     5410.65     5643.20     53.44 o 
  -1  -4   4     2377.62     2373.78     23.81 o 
   0  -4   4     8451.60     8122.46     86.96 o 
   1  -4   4     3189.73     3170.20     38.15 o 
   2  -4   4      533.66      612.94     11.16 o 
   3  -4   4      524.25      609.07     12.24 o 
   4  -4   4     1367.84     1449.44     20.16 o 
   5  -4   4      174.94      172.49      8.85 o 
   6  -4   4      145.61      159.87      9.39 o 
   7  -4   4       46.70       56.61     10.25 o 
   8  -4   4      237.46      222.89     14.96 o 
   9  -4   4       27.67       22.08     15.42 o 
  10  -4   4       97.01       74.06     18.72 o 
  11  -4   4        3.18        6.47     18.46 o 
 -12  -3   4       36.10       17.49     11.37 o 
 -11  -3   4       11.04       -2.64     14.21 o 
 -10  -3   4      162.77      127.91     11.68 o 
  -9  -3   4       66.04       53.49      8.22 o 
  -8  -3   4      818.59      808.75     16.14 o 
  -7  -3   4      499.80      456.47     11.70 o 
  -6  -3   4       29.69       19.88      4.91 o 
  -5  -3   4     1758.12     1414.44     19.94 o 
  -4  -3   4      114.44       96.18      4.33 o 
  -3  -3   4     1722.21     1648.89     17.71 o 
  -2  -3   4       37.53       36.48      2.62 o 
  -1  -3   4      762.36      700.02      8.69 o 
   0  -3   4      156.07      169.35      4.03 o 
   1  -3   4    14243.14    15255.47    149.42 o 
   2  -3   4      559.44      679.12     10.42 o 
   3  -3   4     1603.60     1510.70     19.69 o 
   4  -3   4        4.61        6.56      3.78 o 
   5  -3   4      866.02      823.80     17.89 o 
   6  -3   4     1301.11     1351.64     26.32 o 
   7  -3   4       58.30       32.41      9.86 o 
   8  -3   4      259.91      231.52     15.10 o 
   9  -3   4       43.36       36.70     15.39 o 
  10  -3   4       36.59       -3.05     15.97 o 
  11  -3   4        2.56       -8.65     26.85 o 
 -12  -2   4      110.93       99.61     16.21 o 
 -11  -2   4        7.78        8.70     10.20 o 
 -10  -2   4        6.30        4.00      9.23 o 
  -9  -2   4      144.96      154.72     11.01 o 
  -8  -2   4      123.14      114.18      8.55 o 
  -7  -2   4       75.18       67.41      6.65 o 
  -6  -2   4     1982.78     2150.76     28.38 o 
  -5  -2   4     1218.67     1286.72     22.64 o 
  -4  -2   4     2773.44     3203.70     34.52 o 
  -3  -2   4      304.25      252.16      6.33 o 
  -2  -2   4     1750.73     1684.57     16.25 o 
  -1  -2   4     5645.34     5433.52     48.53 o 
   0  -2   4      714.39      683.69     10.12 o 
   1  -2   4      367.62      444.77      7.17 o 
   2  -2   4     1163.37     1138.14     18.76 o 
   3  -2   4     1191.74     1218.36     13.68 o 
   4  -2   4       68.51       72.61      4.06 o 
   5  -2   4       11.90       19.85      3.88 o 
   6  -2   4     1452.36     1413.50     28.20 o 
   7  -2   4       13.30        5.89      5.85 o 
   8  -2   4       25.73       27.94     10.08 o 
   9  -2   4       46.60       38.32     22.27 o 
  10  -2   4        1.25      -11.47     15.39 o 
  11  -2   4       29.24       17.58     28.82 o 
  12  -2   4       60.35       12.49     19.90 o 
 -12  -1   4      203.73      171.23     23.07 o 
 -11  -1   4      174.38      171.85     16.28 o 
 -10  -1   4      121.96      111.48     11.38 o 
  -9  -1   4        9.79       22.21      8.51 o 
  -8  -1   4        4.62        5.13      9.45 o 
  -7  -1   4      330.60      316.47      9.50 o 
  -6  -1   4      693.80      678.42     17.78 o 
  -5  -1   4     1097.96     1107.25     28.65 o 
  -4  -1   4       45.18       58.83      4.45 o 
  -3  -1   4     3896.52     3985.62     39.11 o 
  -2  -1   4     1467.75     1386.68     15.36 o 
  -1  -1   4    15467.81    16092.65    146.94 o 
   0  -1   4     1325.93     1428.39     14.93 o 
   1  -1   4     8851.92     8985.43    102.23 o 
   2  -1   4      181.34      244.42      4.98 o 
   3  -1   4     1147.89     1164.30     12.94 o 
   4  -1   4     1214.08     1253.75     14.89 o 
   5  -1   4      500.17      541.70      9.85 o 
   6  -1   4      750.68      801.56     15.75 o 
   7  -1   4      458.60      477.75     12.86 o 
   8  -1   4        0.28        6.37      6.82 o 
   9  -1   4        0.90      -11.91      8.14 o 
  10  -1   4        0.52      -12.00     14.33 o 
  11  -1   4        2.03        9.84     17.79 o 
  12  -1   4      182.32      138.03     25.87 o 
 -12   0   4       18.42      -15.23     15.70 o 
 -11   0   4      117.51      128.73     17.76 o 
 -10   0   4        9.72        5.25     11.34 o 
  -9   0   4      199.97      207.12     11.79 o 
  -8   0   4     1070.47     1132.39     22.91 o 
  -7   0   4      203.32      209.64      7.84 o 
  -6   0   4       45.18       41.21      5.01 o 
  -5   0   4        2.07        6.52      4.22 o 
  -4   0   4      729.53      714.88     12.21 o 
  -3   0   4     2821.82     2700.25     29.31 o 
  -2   0   4     2321.17     2454.77     24.95 o 
  -1   0   4    12824.05    12944.40    119.57 o 
   0   0   4    11643.32    12303.21    106.88 o 
   1   0   4      707.50      894.84     10.68 o 
   2   0   4     1246.87     1320.51     14.75 o 
   3   0   4     3402.39     3489.21     31.78 o 
   4   0   4        7.14       10.16      2.63 o 
   5   0   4     1138.35     1075.35     14.11 o 
   6   0   4     2354.83     2590.62     35.50 o 
   7   0   4      250.52      267.02      9.00 o 
   8   0   4        6.58       -1.03      6.11 o 
   9   0   4        2.41       -6.23      8.35 o 
  10   0   4       12.04       -0.94      9.56 o 
  11   0   4        1.74       -9.95     16.32 o 
  12   0   4       31.27       -4.37     18.04 o 
 -11   1   4       23.67        3.71     15.37 o 
 -10   1   4      412.01      410.99     22.27 o 
  -9   1   4      221.86      204.54     14.45 o 
  -8   1   4      224.71      201.13     10.54 o 
  -7   1   4      147.39      177.14     10.20 o 
  -6   1   4       70.34       76.00      5.65 o 
  -5   1   4     1496.81     1556.42     19.65 o 
  -4   1   4     3367.78     3531.19     40.68 o 
  -3   1   4     2217.80     2012.84     24.55 o 
  -2   1   4     6333.05     6772.41     60.50 o 
  -1   1   4     5965.17     6112.23     57.32 o 
   0   1   4     5238.19     5552.67     49.19 o 
   1   1   4     4898.70     5156.27     47.49 o 
   2   1   4     3233.22     3146.62     32.06 o 
   3   1   4      378.28      369.02      5.94 o 
   4   1   4     3612.38     3832.71     37.24 o 
   5   1   4     1598.75     1430.23     19.88 o 
   6   1   4      110.42       90.49      4.92 o 
   7   1   4      482.86      478.92     10.42 o 
   8   1   4      113.78      114.37      6.56 o 
   9   1   4        6.49        2.84      8.85 o 
  10   1   4        0.48        4.91      9.32 o 
  11   1   4       13.78       -2.73     16.84 o 
  12   1   4        2.17       11.39     20.96 o 
  13   1   4       82.06       91.35     23.14 o 
 -11   2   4      307.01      315.64     25.15 o 
 -10   2   4      461.30      499.15     35.95 o 
  -9   2   4       44.31       26.39     12.96 o 
  -8   2   4       25.38       13.19      9.98 o 
  -7   2   4       46.39       53.47      7.53 o 
  -6   2   4       59.32       69.99      5.84 o 
  -5   2   4        5.68       -0.18      2.54 o 
  -4   2   4       21.41       27.56      4.49 o 
  -3   2   4      739.73      771.07     11.77 o 
  -2   2   4       73.64       98.18      4.33 o 
  -1   2   4     2599.87     2414.36     23.98 o 
   0   2   4     1408.56     1280.65     12.23 o 
   1   2   4    15977.70    15642.08    148.67 o 
   2   2   4     1838.79     1719.76     19.64 o 
   3   2   4      149.45      118.35      4.74 o 
   4   2   4      243.67      208.10      5.78 o 
   5   2   4     1741.62     1802.79     27.07 o 
   6   2   4      166.06      202.98      6.08 o 
   7   2   4       64.21       73.53      6.47 o 
   8   2   4       79.10       66.46      6.01 o 
   9   2   4       29.22       32.93      8.75 o 
  10   2   4      323.45      292.89     22.88 o 
  11   2   4      300.47      281.91     17.36 o 
  12   2   4       20.52       20.81     32.75 o 
  13   2   4       16.81        9.71     19.95 o 
 -11   3   4      210.95      241.78     22.02 o 
 -10   3   4      183.49      192.03     19.02 o 
  -9   3   4      182.68      175.24     16.98 o 
  -8   3   4       36.59       30.64     10.31 o 
  -7   3   4      659.90      670.02     17.73 o 
  -6   3   4       30.08       26.62      6.35 o 
  -5   3   4      117.41      128.44      4.72 o 
  -4   3   4      364.34      357.18      6.59 o 
  -3   3   4     5984.90     5932.69     55.48 o 
  -2   3   4       15.60       16.03      2.33 o 
  -1   3   4     4688.08     4916.29     43.87 o 
   0   3   4      363.17      330.69      4.69 o 
   1   3   4     4874.82     5178.27     50.14 o 
   2   3   4      443.92      432.42      6.27 o 
   3   3   4     3441.58     3355.05     32.19 o 
   4   3   4     2314.50     2023.07     27.04 o 
   5   3   4      919.44      877.34     16.10 o 
   6   3   4     3576.47     3705.43     46.46 o 
   7   3   4      840.75      846.66     16.70 o 
   8   3   4      549.55      558.66     14.64 o 
   9   3   4       75.10       69.38     10.10 o 
  10   3   4       16.54       -1.18     10.65 o 
  11   3   4      104.74       66.16     13.03 o 
  12   3   4      143.77      163.58     16.64 o 
  13   3   4        1.21       -8.48     20.98 o 
 -10   4   4        8.08       -9.73     14.47 o 
  -9   4   4      225.88      214.05     17.86 o 
  -8   4   4       25.46       12.13     12.09 o 
  -7   4   4     1779.93     1704.15     30.68 o 
  -6   4   4    10238.22    10073.99    130.62 o 
  -5   4   4       64.57       87.53      6.70 o 
  -4   4   4      241.13      245.93      9.47 o 
  -3   4   4       34.61       32.39      4.36 o 
  -2   4   4      269.38      336.47      7.57 o 
  -1   4   4      774.47      742.23      8.76 o 
   0   4   4      101.92       90.54      3.05 o 
   1   4   4     1233.54     1128.45     11.43 o 
   2   4   4     2523.62     2559.91     24.74 o 
   3   4   4     8660.17     8845.83     84.99 o 
   4   4   4       48.00       61.53      3.13 o 
   5   4   4     3264.74     3362.99     42.28 o 
   6   4   4      462.46      544.46     13.05 o 
   7   4   4      141.74      165.08      7.85 o 
   8   4   4      747.87      784.27     24.99 o 
   9   4   4      377.50      369.10     14.99 o 
  10   4   4      465.76      506.48     17.91 o 
  11   4   4      182.44      227.06     19.50 o 
  12   4   4       66.58       35.76     13.65 o 
  13   4   4        3.08       -2.94     19.38 o 
 -10   5   4        1.63        5.61     28.93 o 
  -9   5   4       11.27       20.68     14.18 o 
  -8   5   4        9.32        0.40     13.68 o 
  -7   5   4      716.49      718.65     21.24 o 
  -6   5   4      743.70      735.25     19.84 o 
  -5   5   4       19.92       19.56      5.96 o 
  -4   5   4      377.75      350.19      9.93 o 
  -3   5   4      717.65      758.23     13.47 o 
  -2   5   4      102.17      181.80      6.26 o 
  -1   5   4     3435.33     3700.91     40.44 o 
   0   5   4       80.19       52.88      2.96 o 
   1   5   4        7.80        8.04      2.11 o 
   2   5   4      991.63     1069.05     11.90 o 
   3   5   4     1227.57     1264.71     22.16 o 
   4   5   4       96.43      121.50      5.70 o 
   5   5   4     2635.76     2655.08     38.36 o 
   6   5   4     3279.82     3222.62     45.43 o 
   7   5   4      404.07      386.81     12.55 o 
   8   5   4     3758.74     3866.08     50.52 o 
   9   5   4      142.47      154.25     10.32 o 
  10   5   4      459.56      480.06     18.05 o 
  11   5   4        0.06        2.02     11.88 o 
  12   5   4        0.19        6.59     12.69 o 
  13   5   4        2.66      -20.67     13.78 o 
  -9   6   4        5.56       10.80     14.28 o 
  -8   6   4       19.40       25.21     13.11 o 
  -7   6   4        1.46       -4.33      9.25 o 
  -6   6   4      304.51      324.03     14.37 o 
  -5   6   4       69.14       67.84      7.72 o 
  -4   6   4       53.48       60.78      5.89 o 
  -3   6   4      230.04      228.53      7.37 o 
  -2   6   4     2379.00     2524.13     35.07 o 
  -1   6   4       97.14      117.28      4.43 o 
   0   6   4       98.11      107.36      3.85 o 
   1   6   4     2271.70     2297.53     27.38 o 
   2   6   4     3644.67     3627.81     36.46 o 
   3   6   4    11350.16    12019.10    108.91 o 
   4   6   4      420.25      484.42     12.35 o 
   5   6   4     1567.89     1524.16     17.45 o 
   6   6   4      219.74      248.28      9.32 o 
   7   6   4        1.04       -0.95      5.89 o 
   8   6   4      287.80      274.92     11.32 o 
   9   6   4      260.77      221.59     11.32 o 
  10   6   4     1132.07     1181.65     33.37 o 
  11   6   4       81.45       82.74     11.78 o 
  12   6   4      151.41      168.73     16.96 o 
  13   6   4       11.83       47.95     18.74 o 
  -9   7   4        5.60        2.04     14.20 o 
  -8   7   4        3.12      -10.16     12.58 o 
  -7   7   4      107.69       98.35     11.50 o 
  -6   7   4        0.44       -3.36      8.45 o 
  -5   7   4      218.88      204.15     11.15 o 
  -4   7   4        4.85       -4.43      5.10 o 
  -3   7   4      359.65      346.18      9.25 o 
  -2   7   4     2162.74     2183.21     31.15 o 
  -1   7   4      236.86      240.29      6.87 o 
   0   7   4     1134.44     1049.04     15.58 o 
   1   7   4     2449.05     2277.11     63.89 o 
   2   7   4      493.36      411.29      7.29 o 
   3   7   4      178.44      223.93      5.27 o 
   4   7   4       78.64       59.06      3.78 o 
   5   7   4     1165.32     1196.53     14.61 o 
   6   7   4       77.99       68.70      6.57 o 
   7   7   4     4210.04     4141.33     64.33 o 
   8   7   4      657.10      666.10     17.16 o 
   9   7   4       49.11       33.81      8.45 o 
  10   7   4       23.77       21.39      9.74 o 
  11   7   4       40.08       51.79     11.63 o 
  12   7   4        7.54       -3.27     16.23 o 
  13   7   4       13.36       15.60     17.77 o 
  -8   8   4       37.21       55.85     22.65 o 
  -7   8   4       28.55       25.27     10.50 o 
  -6   8   4       20.42       17.94     11.27 o 
  -5   8   4        2.08       -6.99      7.90 o 
  -4   8   4      151.26      180.49     10.13 o 
  -3   8   4       43.80       45.33      6.17 o 
  -2   8   4     1515.17     1489.47     18.93 o 
  -1   8   4        8.54        1.72      3.38 o 
   0   8   4      117.03      110.19      4.32 o 
   1   8   4      471.68      508.95      9.61 o 
   2   8   4      418.16      431.64      7.74 o 
   3   8   4       42.83       55.72      3.74 o 
   4   8   4     2317.25     2235.17     26.25 o 
   5   8   4     1001.94      910.28     13.10 o 
   6   8   4      819.79      799.84     11.12 o 
   7   8   4      251.46      228.61      8.25 o 
   8   8   4      627.06      628.94     20.61 o 
   9   8   4     1269.81     1267.75     25.37 o 
  10   8   4      826.02      796.62     26.89 o 
  11   8   4       71.74       81.49     13.65 o 
  12   8   4       85.86       80.43     15.05 o 
  13   8   4       81.64       72.06     18.68 o 
  -7   9   4        0.77       -1.53     10.17 o 
  -6   9   4        1.15       -2.20      8.93 o 
  -5   9   4        6.61       -2.52      8.01 o 
  -4   9   4        1.36       -6.33      7.09 o 
  -3   9   4      244.00      244.66      9.05 o 
  -2   9   4      947.31      959.07     16.53 o 
  -1   9   4     1066.27     1115.78     19.62 o 
   0   9   4       24.51       17.32      3.51 o 
   1   9   4      238.13      250.47      9.52 o 
   2   9   4      216.89      205.76      8.37 o 
   3   9   4        5.16        9.49      3.65 o 
   4   9   4       11.38       16.71      3.71 o 
   5   9   4       18.10       13.52      3.75 o 
   6   9   4      314.39      314.53      8.41 o 
   7   9   4      247.32      288.02      8.46 o 
   8   9   4       13.86        6.24      6.23 o 
   9   9   4     1116.61     1043.88     25.92 o 
  10   9   4      449.09      405.13     34.65 o 
  11   9   4      138.21      152.88     16.27 o 
  12   9   4      107.75      109.25     16.09 o 
  13   9   4       13.20      -22.75     17.77 o 
  -7  10   4       22.68       40.59     13.99 o 
  -6  10   4       68.93       55.42     10.76 o 
  -5  10   4       53.59       54.95      9.35 o 
  -4  10   4        7.44        4.78      7.57 o 
  -3  10   4      838.97      763.97     21.17 o 
  -2  10   4      216.38      222.22     11.00 o 
  -1  10   4     1157.22     1199.51     20.72 o 
   0  10   4        9.35        9.97      3.89 o 
   1  10   4      223.08      210.84      5.95 o 
   2  10   4      496.47      484.05      9.29 o 
   3  10   4     1295.00     1220.52     17.39 o 
   4  10   4      311.29      301.81      7.57 o 
   5  10   4     1985.88     1909.85     24.16 o 
   6  10   4      802.43      740.45     12.97 o 
   7  10   4      325.13      347.78     11.68 o 
   8  10   4      447.50      472.06     13.87 o 
   9  10   4      151.02      151.08     12.15 o 
  10  10   4       83.73       81.62     11.61 o 
  11  10   4      534.83      500.39     23.28 o 
  12  10   4        5.04        4.84     13.50 o 
  13  10   4       19.52       32.63     17.78 o 
  -6  11   4       93.97       99.59     14.73 o 
  -5  11   4       31.85       27.79     11.39 o 
  -4  11   4       72.60       69.49     15.61 o 
  -3  11   4       78.96       61.39      9.59 o 
  -2  11   4       69.02       59.34      8.54 o 
  -1  11   4       66.93       73.04      6.40 o 
   0  11   4      272.87      283.34      9.74 o 
   1  11   4     2660.24     2663.81     35.16 o 
   2  11   4     1576.99     1555.17     20.75 o 
   3  11   4     1064.79     1038.77     15.70 o 
   4  11   4      979.35      955.45     16.68 o 
   5  11   4       38.18       25.62     11.78 o 
   6  11   4       87.23      116.94      9.22 o 
   7  11   4      680.59      614.43     15.86 o 
   8  11   4      230.37      238.48     11.06 o 
   9  11   4       79.20       88.41     11.48 o 
  10  11   4      709.67      654.69     22.29 o 
  11  11   4       83.87       87.29     19.03 o 
  12  11   4       88.23       57.73     15.94 o 
  13  11   4      353.25      353.79     23.26 o 
  -5  12   4       48.25       86.96     12.98 o 
  -4  12   4      198.97      187.58     19.82 o 
  -3  12   4       68.09       73.40     10.23 o 
  -2  12   4      252.12      257.84     21.25 o 
  -1  12   4       24.24       14.89      7.18 o 
   0  12   4      325.24      278.63     11.43 o 
   1  12   4     3349.40     3243.07     47.03 o 
   2  12   4     1058.55     1028.24     18.73 o 
   3  12   4      428.38      442.56     12.43 o 
   4  12   4       19.75       15.18      7.28 o 
   5  12   4      638.72      585.80     18.09 o 
   6  12   4       81.15       95.81     10.57 o 
   7  12   4      186.22      199.38     13.16 o 
   8  12   4      567.57      550.28     20.71 o 
   9  12   4      137.43      122.38     13.48 o 
  10  12   4       24.79        3.80     13.00 o 
  11  12   4       54.64       40.90     16.65 o 
  12  12   4        2.36       -5.75     16.44 o 
  13  12   4       79.11       86.91     21.29 o 
  -4  13   4      203.40      253.45     15.12 o 
  -3  13   4       48.17       53.84     16.09 o 
  -2  13   4       24.83       11.84      8.19 o 
  -1  13   4        2.69       -0.05      7.11 o 
   0  13   4        4.37        8.25      9.81 o 
   1  13   4     1310.18     1343.13     27.70 o 
   2  13   4       41.46       43.73      6.12 o 
   3  13   4     1010.08     1023.17     22.83 o 
   4  13   4      392.44      369.86     18.33 o 
   5  13   4        5.63       12.79      8.25 o 
   6  13   4      742.73      610.47     21.13 o 
   7  13   4       14.61       -0.31      9.43 o 
   8  13   4        5.04        1.95     10.78 o 
   9  13   4      492.52      451.62     20.55 o 
  10  13   4      117.18      120.99     19.87 o 
  11  13   4      650.75      637.10     41.26 o 
  12  13   4      245.19      261.66     25.21 o 
  -3  14   4        0.52       13.21      9.92 o 
  -2  14   4       10.45       21.34      9.09 o 
  -1  14   4       82.70       78.46      9.43 o 
   0  14   4       80.78       79.25     15.06 o 
   1  14   4      346.85      364.80     22.92 o 
   2  14   4       33.60       39.18      9.23 o 
   3  14   4        0.01      -10.28      9.02 o 
   4  14   4      531.40      535.12     21.76 o 
   5  14   4      241.37      240.81     12.76 o 
   6  14   4     1323.30     1306.90     34.65 o 
   7  14   4      454.70      499.48     21.71 o 
   8  14   4      583.65      568.07     21.96 o 
   9  14   4      358.23      354.19     19.26 o 
  10  14   4      178.03      212.92     26.41 o 
  11  14   4       91.31       93.20     46.83 o 
  12  14   4       34.73       47.31     24.56 o 
  -2  15   4      103.45      117.89     18.99 o 
   0  15   4       29.06       45.19     14.41 o 
   1  15   4        9.16        2.96      8.34 o 
   2  15   4       65.64       66.11     12.77 o 
   3  15   4       21.71       34.32     10.35 o 
   4  15   4      212.15      241.94     15.51 o 
   5  15   4      474.92      456.43     17.56 o 
   6  15   4      164.45      180.22     13.58 o 
   7  15   4        4.67       -3.01     10.11 o 
   8  15   4       23.65       18.06     11.59 o 
   9  15   4      223.95      225.90     29.96 o 
  10  15   4      232.12      256.65     18.91 o 
  11  15   4       18.49        6.90     17.90 o 
   0  16   4      219.46      238.40     20.30 o 
   1  16   4        8.43        6.55     13.75 o 
   2  16   4        4.91       -6.15     14.74 o 
   3  16   4       29.78       36.81     11.00 o 
   4  16   4        4.56       -0.60     11.09 o 
   5  16   4        9.23        0.96     11.75 o 
   6  16   4      117.70      136.04     13.29 o 
   7  16   4      561.14      568.99     22.14 o 
   8  16   4      392.53      390.74     19.72 o 
   9  16   4       68.39      100.78     14.98 o 
  10  16   4       60.16       72.54     15.85 o 
   2  17   4       15.62       26.12      8.95 o 
   3  17   4       83.06       99.61     12.27 o 
   4  17   4       70.96       79.73     18.34 o 
   5  17   4       58.31       35.58     13.52 o 
   6  17   4      186.31      202.76     18.72 o 
   7  17   4        2.01       -9.83     11.19 o 
   8  17   4       36.06       27.83     13.22 o 
   9  17   4        5.50      -18.33     12.22 o 
  -6 -17   5        0.89      -13.61     16.47 o 
  -5 -17   5      177.41      232.72     22.54 o 
  -4 -17   5        4.26        5.76     15.26 o 
  -3 -17   5       54.01       63.32     15.75 o 
  -8 -16   5       16.54       14.47     12.02 o 
  -7 -16   5      151.96      190.69     14.53 o 
  -6 -16   5       49.41       47.57     11.00 o 
  -5 -16   5       12.83        5.89     10.23 o 
  -4 -16   5       75.01       53.80     16.37 o 
  -3 -16   5       17.75       10.51     16.70 o 
  -2 -16   5        0.10      -27.62     21.61 o 
  -1 -16   5        8.32        2.28     11.83 o 
   0 -16   5        0.63       -9.82      9.87 o 
 -10 -15   5      142.77      167.95     27.08 o 
  -9 -15   5      229.36      240.50     18.72 o 
  -8 -15   5       47.60       36.41     11.94 o 
  -7 -15   5        8.97       -4.77     10.27 o 
  -6 -15   5        0.18       -5.94      9.59 o 
  -5 -15   5      142.09      143.14     11.84 o 
  -4 -15   5        6.65        4.09      9.45 o 
  -3 -15   5       58.86       42.23     14.07 o 
  -2 -15   5        5.42        5.45     12.63 o 
  -1 -15   5       12.64        2.05     23.91 o 
   0 -15   5       44.50       47.38     12.01 o 
   1 -15   5       12.28       15.72     29.47 o 
 -10 -14   5        1.26        3.24     15.60 o 
  -9 -14   5        0.33       -1.15     11.53 o 
  -8 -14   5      127.23      125.21     13.75 o 
  -7 -14   5       30.75       19.28     10.82 o 
  -6 -14   5     1011.25      988.04     30.27 o 
  -5 -14   5      366.03      369.62     16.67 o 
  -4 -14   5      184.61      186.62     12.98 o 
  -3 -14   5        9.60       20.15      8.47 o 
  -2 -14   5       44.96       61.42     13.57 o 
  -1 -14   5        2.29       13.21     28.49 o 
   0 -14   5      151.25      173.46     14.22 o 
   1 -14   5       10.30       11.05     10.21 o 
   2 -14   5       24.13       17.68     10.75 o 
   3 -14   5        4.36       -9.17     13.10 o 
 -11 -13   5      101.67       79.25     21.29 o 
 -10 -13   5      480.50      501.20     24.56 o 
  -9 -13   5      134.38      111.65     14.37 o 
  -8 -13   5       18.06       11.43     10.21 o 
  -7 -13   5      195.83      175.08     13.25 o 
  -6 -13   5        2.10      -13.13      8.75 o 
  -5 -13   5      241.32      241.93     20.23 o 
  -4 -13   5       54.96       62.80      8.75 o 
  -3 -13   5      208.79      236.74     12.85 o 
  -2 -13   5      111.75      104.14     13.19 o 
  -1 -13   5      464.61      484.75     21.43 o 
   0 -13   5       62.76       52.84      8.27 o 
   1 -13   5       41.95       29.43      8.65 o 
   2 -13   5        3.37        2.53     25.87 o 
   3 -13   5        0.52       -0.44     11.78 o 
   4 -13   5        1.14        1.22     12.96 o 
 -11 -12   5       27.97      -20.50     18.46 o 
 -10 -12   5       25.33       16.91     13.49 o 
  -9 -12   5       60.26       47.22     11.24 o 
  -8 -12   5       90.85      102.46     12.22 o 
  -7 -12   5      893.31      855.73     27.23 o 
  -6 -12   5      481.96      460.79     16.50 o 
  -5 -12   5       67.67       76.52      9.44 o 
  -4 -12   5        8.71       12.92      7.44 o 
  -3 -12   5       12.35       22.25      8.10 o 
  -2 -12   5      261.10      240.17     10.08 o 
  -1 -12   5       71.63       86.10      8.86 o 
   0 -12   5       18.10       -0.74     21.29 o 
   1 -12   5       71.73       79.65      7.86 o 
   2 -12   5        8.95       15.52      7.45 o 
   3 -12   5        0.57        3.72     10.86 o 
   4 -12   5       19.48       30.78     15.72 o 
   5 -12   5        1.25       -4.36     13.68 o 
 -12 -11   5       18.37       15.88     15.39 o 
 -11 -11   5        2.45      -10.05     18.08 o 
 -10 -11   5      167.89      135.44     14.43 o 
  -9 -11   5      451.36      500.52     34.86 o 
  -8 -11   5       86.81       93.15     10.32 o 
  -7 -11   5      613.65      589.85     19.70 o 
  -6 -11   5      152.46      145.39     10.11 o 
  -5 -11   5     1140.75     1073.84     21.53 o 
  -4 -11   5       96.77       68.41      8.41 o 
  -3 -11   5      580.62      606.96     14.39 o 
  -2 -11   5     2071.30     2034.44     30.65 o 
  -1 -11   5     1182.58     1242.77     31.10 o 
   0 -11   5       99.17       82.37     13.08 o 
   1 -11   5      386.62      364.76     12.90 o 
   2 -11   5       47.15       36.03     12.82 o 
   3 -11   5      207.71      173.53     14.16 o 
   4 -11   5       53.21       54.36     15.72 o 
   5 -11   5       14.58        3.93     16.37 o 
   6 -11   5        0.76        1.31     18.99 o 
 -12 -10   5      150.08      166.54     17.28 o 
 -11 -10   5      151.97      162.32     27.14 o 
 -10 -10   5        9.77       19.74     11.58 o 
  -9 -10   5        1.38       -8.80      8.90 o 
  -8 -10   5      232.85      215.42     12.12 o 
  -7 -10   5       80.15       92.16      9.56 o 
  -6 -10   5      131.81      164.32     12.89 o 
  -5 -10   5     1367.44     1279.30     23.74 o 
  -4 -10   5     2166.00     2215.66     29.04 o 
  -3 -10   5      185.00      179.98      5.91 o 
  -2 -10   5      955.03      917.32     13.82 o 
  -1 -10   5      666.76      699.39     12.16 o 
   0 -10   5      525.61      495.50     17.22 o 
   1 -10   5        0.74       -5.85      5.80 o 
   2 -10   5        0.75        4.93      6.46 o 
   3 -10   5      241.03      247.73     13.86 o 
   4 -10   5      393.52      389.61     21.61 o 
   5 -10   5        6.66       28.16     16.37 o 
   6 -10   5        1.94       -1.96     17.68 o 
   7 -10   5       86.29       88.42     22.27 o 
 -12  -9   5        9.77        0.82     13.64 o 
 -11  -9   5        4.06       -0.38     10.43 o 
 -10  -9   5       57.11       50.73     12.12 o 
  -9  -9   5       60.31       55.92      8.25 o 
  -8  -9   5      253.44      281.36     10.95 o 
  -7  -9   5      883.95      885.29     21.74 o 
  -6  -9   5       88.34       85.77      6.59 o 
  -5  -9   5      351.87      336.29      9.85 o 
  -4  -9   5      805.33      778.01     13.64 o 
  -3  -9   5      198.01      213.98      6.30 o 
  -2  -9   5      269.68      299.33      8.17 o 
  -1  -9   5       42.05       38.65      4.36 o 
   0  -9   5     1227.84     1263.17     22.00 o 
   1  -9   5      312.59      316.45      8.77 o 
   2  -9   5       10.51       15.60      4.78 o 
   3  -9   5       76.61       51.53      7.18 o 
   4  -9   5      228.09      198.36     17.47 o 
   5  -9   5       33.86       32.46     11.46 o 
   6  -9   5       29.73       17.68     32.75 o 
   7  -9   5        2.30       14.75     13.61 o 
   8  -9   5        8.70        7.94     14.58 o 
 -12  -8   5        2.46       18.73     17.81 o 
 -11  -8   5      229.44      203.32     13.94 o 
 -10  -8   5      567.99      609.40     21.00 o 
  -9  -8   5      259.80      250.35     13.99 o 
  -8  -8   5       17.37       15.88      6.82 o 
  -7  -8   5      326.25      325.80     10.87 o 
  -6  -8   5      138.12      152.05      7.18 o 
  -5  -8   5      740.19      725.75     10.63 o 
  -4  -8   5      182.22      171.22      5.61 o 
  -3  -8   5      675.59      716.29     11.13 o 
  -2  -8   5       67.54       79.01      5.27 o 
  -1  -8   5      233.34      236.99      6.77 o 
   0  -8   5       45.60       51.98      4.45 o 
   1  -8   5        1.22        0.63      3.87 o 
   2  -8   5       10.81       11.86      4.23 o 
   3  -8   5       21.96       30.22      5.12 o 
   4  -8   5      254.12      279.59     11.61 o 
   5  -8   5       35.26       25.60     13.75 o 
   6  -8   5       11.77      -15.06     11.11 o 
   7  -8   5       10.59       26.90     13.61 o 
   8  -8   5        0.57        4.56     14.12 o 
   9  -8   5      119.96      149.67     20.82 o 
 -12  -7   5        1.27      -17.41     11.71 o 
 -11  -7   5        0.80      -10.59      9.64 o 
 -10  -7   5       34.16       35.92     10.62 o 
  -9  -7   5       66.00       61.69     10.59 o 
  -8  -7   5      124.91      108.82      9.29 o 
  -7  -7   5     1555.02     1521.62     26.96 o 
  -6  -7   5      808.20      786.73     18.06 o 
  -5  -7   5     2252.66     2260.65     23.83 o 
  -4  -7   5      692.72      741.53     10.26 o 
  -3  -7   5        1.95        3.62      3.23 o 
  -2  -7   5       43.70       61.80      3.94 o 
  -1  -7   5       33.09       41.41      3.74 o 
   0  -7   5      676.55      754.94     13.33 o 
   1  -7   5        5.21        4.71      5.10 o 
   2  -7   5      435.10      480.56     10.19 o 
   3  -7   5      156.53      190.73      9.77 o 
   4  -7   5      281.87      295.59      9.44 o 
   5  -7   5       34.93       30.34      9.19 o 
   6  -7   5      128.94      133.45     14.54 o 
   7  -7   5        1.43      -18.40     12.27 o 
   8  -7   5       27.21       10.08     22.60 o 
   9  -7   5      147.56      152.26     19.22 o 
 -12  -6   5        0.71       -5.62     12.22 o 
 -11  -6   5       94.03       97.76     13.28 o 
 -10  -6   5      713.01      669.91     18.12 o 
  -9  -6   5       54.51       72.32      9.57 o 
  -8  -6   5     1065.52     1057.98     20.69 o 
  -7  -6   5        6.12        4.99      6.35 o 
  -6  -6   5      436.08      393.16     10.89 o 
  -5  -6   5      500.90      522.45     10.69 o 
  -4  -6   5      201.47      189.10      5.31 o 
  -3  -6   5        8.48       14.82      2.97 o 
  -2  -6   5     1254.01     1177.26     13.87 o 
  -1  -6   5      236.44      199.36      5.41 o 
   0  -6   5      427.89      467.50     14.84 o 
   1  -6   5       30.03       21.74      5.23 o 
   2  -6   5      142.66      151.17      6.71 o 
   3  -6   5      447.22      444.37     13.72 o 
   4  -6   5      102.82      106.05      6.44 o 
   5  -6   5       97.71      103.42      8.44 o 
   6  -6   5      200.28      166.26     29.47 o 
   7  -6   5      355.69      327.98     44.21 o 
   8  -6   5       28.61       19.40     14.07 o 
   9  -6   5        6.03       29.19     15.97 o 
  10  -6   5       11.87       13.12     17.43 o 
 -12  -5   5       12.76       14.32     12.18 o 
 -11  -5   5      249.47      225.85     16.95 o 
 -10  -5   5      120.41      101.72     10.07 o 
  -9  -5   5       73.80       60.64      9.57 o 
  -8  -5   5      410.02      398.23     12.86 o 
  -7  -5   5       48.42       57.48      7.01 o 
  -6  -5   5      168.38      174.48     10.11 o 
  -5  -5   5      450.05      444.09      9.85 o 
  -4  -5   5     1456.62     1491.53     22.24 o 
  -3  -5   5     4361.94     4646.71     45.12 o 
  -2  -5   5      119.59      189.37      4.76 o 
  -1  -5   5       50.65       53.31      3.30 o 
   0  -5   5        7.63       -0.83      3.05 o 
   1  -5   5     1963.84     1997.65     28.05 o 
   2  -5   5     1440.86     1661.02     27.08 o 
   3  -5   5      205.71      194.50      8.38 o 
   4  -5   5      592.22      628.02     14.46 o 
   5  -5   5      185.18      209.73     10.01 o 
   6  -5   5      135.80      130.23     36.68 o 
   7  -5   5      149.81      154.84     20.96 o 
   8  -5   5       40.53       39.53     15.05 o 
   9  -5   5       31.40       30.69     19.32 o 
  10  -5   5        0.63      -10.15     16.21 o 
 -12  -4   5       28.27       10.41     11.38 o 
 -11  -4   5        2.21      -14.53      9.69 o 
 -10  -4   5      394.74      457.45     24.53 o 
  -9  -4   5      780.48      754.51     18.10 o 
  -8  -4   5       14.12       24.23      7.39 o 
  -7  -4   5      217.66      205.79      9.54 o 
  -6  -4   5      481.54      404.51     10.49 o 
  -5  -4   5       56.72       80.57      5.65 o 
  -4  -4   5     1075.39     1202.26     15.87 o 
  -3  -4   5       22.77       13.78      3.10 o 
  -2  -4   5       41.28       37.66      3.23 o 
  -1  -4   5      805.56      792.91     10.04 o 
   0  -4   5     3203.97     3114.60     32.62 o 
   1  -4   5      693.98      630.96     10.54 o 
   2  -4   5      415.90      498.84     11.47 o 
   3  -4   5      234.64      256.99      7.68 o 
   4  -4   5       58.04       53.30      5.26 o 
   5  -4   5      101.83      109.88      8.12 o 
   6  -4   5        9.22       27.00      8.93 o 
   7  -4   5     1198.81     1289.70     39.30 o 
   8  -4   5       91.94       87.79     14.98 o 
   9  -4   5      424.99      404.75     34.71 o 
  10  -4   5       46.20       33.79     17.06 o 
  11  -4   5        1.68       -0.15     17.99 o 
 -12  -3   5        2.55       19.90     14.04 o 
 -11  -3   5       96.41       99.89     11.85 o 
 -10  -3   5       18.52       16.63      9.35 o 
  -9  -3   5       67.64       62.81      8.65 o 
  -8  -3   5       93.77      109.15      9.86 o 
  -7  -3   5       19.00       16.51      6.03 o 
  -6  -3   5     1669.06     1704.31     28.56 o 
  -5  -3   5     2823.71     2768.45     34.03 o 
  -4  -3   5     1041.16      890.89     13.00 o 
  -3  -3   5     4623.70     4853.80     47.16 o 
  -2  -3   5      588.24      515.87      7.46 o 
  -1  -3   5     2721.95     2800.26     26.39 o 
   0  -3   5     1195.75     1125.17     12.73 o 
   1  -3   5     3233.00     3397.77     37.86 o 
   2  -3   5     1674.56     2124.37     40.43 o 
   3  -3   5     2536.80     2540.56     31.19 o 
   4  -3   5     1182.15     1139.48     16.73 o 
   5  -3   5     1161.40     1200.77     26.34 o 
   6  -3   5       72.53       60.82      9.21 o 
   7  -3   5      943.68      932.22     26.19 o 
   8  -3   5       20.50       -9.84      9.66 o 
   9  -3   5      276.42      262.54     33.40 o 
  10  -3   5       12.15        1.22     15.85 o 
  11  -3   5       15.23       -1.21     17.79 o 
 -12  -2   5       74.86       96.28     16.44 o 
 -11  -2   5      119.10      124.10     12.67 o 
 -10  -2   5      191.09      207.72     12.99 o 
  -9  -2   5      345.08      359.08     14.26 o 
  -8  -2   5       30.18       45.73      7.57 o 
  -7  -2   5      276.49      266.34     12.29 o 
  -6  -2   5     2129.98     2190.16     33.69 o 
  -5  -2   5      121.78       99.44      5.90 o 
  -4  -2   5      164.33      125.23      5.62 o 
  -3  -2   5      703.16      710.65     10.23 o 
  -2  -2   5       99.42      135.36      3.99 o 
  -1  -2   5      811.96      987.28     11.68 o 
   0  -2   5     7943.24     8002.50     74.45 o 
   1  -2   5      112.73      143.56      4.98 o 
   2  -2   5     5035.94     5169.62     55.04 o 
   3  -2   5      132.14      146.24      4.46 o 
   4  -2   5      248.73      249.28      7.02 o 
   5  -2   5      413.37      415.31     11.77 o 
   6  -2   5     1416.02     1645.05     26.58 o 
   7  -2   5      884.64      829.74     61.30 o 
   8  -2   5      491.85      490.59     31.02 o 
   9  -2   5       70.10       71.71     16.03 o 
  10  -2   5        1.16      -12.29     15.39 o 
  11  -2   5        3.43       -4.03     18.67 o 
  12  -2   5       74.81       90.11     40.28 o 
 -12  -1   5        2.33        0.49     15.38 o 
 -11  -1   5       10.26        8.03     12.72 o 
 -10  -1   5       26.67       15.36      9.52 o 
  -9  -1   5      251.08      253.05     15.53 o 
  -8  -1   5       48.02       34.86      7.61 o 
  -7  -1   5      232.45      208.07      8.55 o 
  -6  -1   5     2202.78     2144.32     33.73 o 
  -5  -1   5      126.69      133.52      6.41 o 
  -4  -1   5       29.27       14.95      4.14 o 
  -3  -1   5     2444.10     2351.61     25.00 o 
  -2  -1   5     7697.88     7482.43     70.54 o 
  -1  -1   5    16303.75    15898.04    145.56 o 
   0  -1   5      839.90      776.99      9.65 o 
   1  -1   5     1453.11     1439.04     17.58 o 
   2  -1   5      396.58      431.11      8.37 o 
   3  -1   5      766.66      660.54     11.31 o 
   4  -1   5      889.07      944.02     12.13 o 
   5  -1   5      566.54      601.65      9.72 o 
   6  -1   5       71.99       64.47      5.67 o 
   7  -1   5      792.15      826.88     18.86 o 
   8  -1   5      199.84      224.53     10.87 o 
   9  -1   5        5.29        0.91     14.07 o 
  10  -1   5       33.87       -1.52     29.47 o 
  11  -1   5       26.45       11.30     31.76 o 
  12  -1   5        1.47       10.47     18.92 o 
 -11   0   5        2.99      -19.59     14.24 o 
 -10   0   5       74.48       69.56     13.56 o 
  -9   0   5      179.28      175.78     11.36 o 
  -8   0   5      142.25      135.76     10.34 o 
  -7   0   5      557.10      555.21     12.99 o 
  -6   0   5      353.57      306.56      8.35 o 
  -5   0   5     1729.75     1725.63     25.35 o 
  -4   0   5     1562.99     1608.26     25.48 o 
  -3   0   5      620.41      599.09     11.54 o 
  -2   0   5      172.99      167.96      4.42 o 
  -1   0   5    12017.75    12157.06    112.15 o 
   0   0   5      105.43       83.80      3.06 o 
   1   0   5     2760.78     2798.38     27.31 o 
   2   0   5    17383.69    18097.40    185.09 o 
   3   0   5      872.56      715.51      9.86 o 
   4   0   5     6045.26     6210.20     61.97 o 
   5   0   5        4.45        5.22      3.02 o 
   6   0   5      288.00      303.39      8.91 o 
   7   0   5        5.55       -0.59      4.48 o 
   8   0   5      110.62      110.92      9.33 o 
   9   0   5       34.50       32.11      9.51 o 
  10   0   5      107.52      110.92     19.02 o 
  11   0   5        6.34        8.88     24.56 o 
  12   0   5        0.13      -14.09     24.89 o 
 -11   1   5       14.52        4.30     15.36 o 
 -10   1   5      177.79      197.20     18.37 o 
  -9   1   5      139.49      149.96     13.99 o 
  -8   1   5      128.74      125.01      9.51 o 
  -7   1   5      353.57      310.14     13.77 o 
  -6   1   5        0.45       -4.86      4.82 o 
  -5   1   5      210.91      262.55      8.53 o 
  -4   1   5      438.12      338.90     10.91 o 
  -3   1   5      101.13       71.93      4.37 o 
  -2   1   5     8110.74     8214.92     77.17 o 
  -1   1   5      559.46      645.59      9.04 o 
   0   1   5     5369.63     5390.56     50.99 o 
   1   1   5       85.34       73.12      2.71 o 
   2   1   5      771.56      702.05      9.53 o 
   3   1   5      499.84      659.23      9.22 o 
   4   1   5      564.29      653.52     10.98 o 
   5   1   5      211.69      206.05      6.36 o 
   6   1   5      330.93      298.80      8.21 o 
   7   1   5      186.85      211.86      7.02 o 
   8   1   5      355.19      356.98      9.75 o 
   9   1   5      228.33      261.87     20.40 o 
  10   1   5        0.46       -5.84     13.91 o 
  11   1   5       67.82       63.38     19.02 o 
  12   1   5        0.78       -7.20     18.04 o 
  13   1   5        0.63       -0.09     20.51 o 
 -11   2   5        0.14       24.05     16.60 o 
 -10   2   5      158.35      186.92     19.08 o 
  -9   2   5        0.12        7.51     15.06 o 
  -8   2   5       12.82        3.73     10.20 o 
  -7   2   5       88.17       70.41      9.57 o 
  -6   2   5      770.69      755.61     15.27 o 
  -5   2   5      360.00      346.21      8.47 o 
  -4   2   5      316.11      303.08      7.40 o 
  -3   2   5     2817.56     2676.79     29.83 o 
  -2   2   5      360.40      454.66      9.36 o 
  -1   2   5     1063.64     1228.77     13.12 o 
   0   2   5     2236.68     2616.62     23.29 o 
   1   2   5       72.89       56.64      3.01 o 
   2   2   5       69.21      112.72      3.84 o 
   3   2   5     1708.76     1743.75     22.69 o 
   4   2   5      161.19      138.69      5.69 o 
   5   2   5     4521.10     4931.34     64.77 o 
   6   2   5      309.44      301.10     18.26 o 
   7   2   5      202.59      172.32      6.66 o 
   8   2   5      196.25      208.83      8.17 o 
   9   2   5        1.15        8.88      8.07 o 
  10   2   5       96.90       87.73     12.77 o 
  11   2   5       66.17       51.57     12.53 o 
  12   2   5       31.34       41.50     20.42 o 
  13   2   5        3.65        2.87     20.89 o 
 -10   3   5       82.31       42.00     15.96 o 
  -9   3   5       67.33       51.13     14.47 o 
  -8   3   5     1612.34     1587.64     39.79 o 
  -7   3   5      154.25      162.87     10.80 o 
  -6   3   5      286.94      280.22      9.34 o 
  -5   3   5       78.52       75.51      4.40 o 
  -4   3   5      122.58      104.11      4.97 o 
  -3   3   5      451.74      484.03      7.31 o 
  -2   3   5       45.07       61.21      3.59 o 
  -1   3   5     4168.64     4195.29     40.34 o 
   0   3   5     1826.32     1734.55     17.05 o 
   1   3   5      836.94      715.29      8.51 o 
   2   3   5     7726.32     7710.75     70.16 o 
   3   3   5       21.34       19.11      2.97 o 
   4   3   5        0.88        6.09      3.75 o 
   5   3   5     1650.89     1633.25     25.34 o 
   6   3   5      329.32      343.59     10.62 o 
   7   3   5      122.07      115.70      8.27 o 
   8   3   5      459.99      504.35     14.57 o 
   9   3   5       72.97       96.10      9.94 o 
  10   3   5       17.77        5.77     10.73 o 
  11   3   5      186.71      175.61     15.44 o 
  12   3   5       35.12       26.28     13.63 o 
  13   3   5        0.14      -11.59     18.72 o 
 -10   4   5       11.98       -1.05     14.60 o 
  -9   4   5       82.68       78.90     17.82 o 
  -8   4   5       98.86      105.40     19.75 o 
  -7   4   5       44.02       55.45      8.99 o 
  -6   4   5     1090.34     1097.02     22.60 o 
  -5   4   5      408.64      426.51     11.96 o 
  -4   4   5      111.46      117.80      6.40 o 
  -3   4   5     1969.29     1953.93     24.56 o 
  -2   4   5        8.65       12.10      3.75 o 
  -1   4   5      495.92      703.30     10.74 o 
   0   4   5      614.69      750.83      8.69 o 
   1   4   5      747.68      826.90      9.88 o 
   2   4   5     2398.88     2300.12     23.89 o 
   3   4   5     2168.86     2133.61     23.15 o 
   4   4   5      971.63      874.70     12.75 o 
   5   4   5     2459.10     2461.13     48.45 o 
   6   4   5     1783.80     1824.47     28.51 o 
   7   4   5       57.06       52.09      7.31 o 
   8   4   5        0.77       -0.61      6.47 o 
   9   4   5        8.98       -2.13      8.12 o 
  10   4   5      121.45      152.03     12.35 o 
  11   4   5        2.28       -0.42     20.59 o 
  12   4   5      122.37      121.81     15.73 o 
  13   4   5       38.48       47.92     15.23 o 
 -10   5   5        9.27       22.27     16.58 o 
  -9   5   5       14.23       16.87     14.68 o 
  -8   5   5       23.65       26.67     17.02 o 
  -7   5   5      249.89      262.99     14.37 o 
  -6   5   5     1833.57     1731.06     30.33 o 
  -5   5   5      204.41      216.81     10.16 o 
  -4   5   5        0.95        7.12      5.25 o 
  -3   5   5       55.88       56.25      5.30 o 
  -2   5   5      855.59      835.01     14.02 o 
  -1   5   5     3155.35     3234.72     36.36 o 
   0   5   5     1350.29     1187.77     14.00 o 
   1   5   5     3761.32     3735.96     37.78 o 
   2   5   5     1177.40     1176.60     12.31 o 
   3   5   5     1082.94     1024.76     12.11 o 
   4   5   5      533.44      608.15      9.69 o 
   5   5   5     1454.62     1645.99     21.31 o 
   6   5   5      393.05      401.07     13.63 o 
   7   5   5      324.83      349.24     11.42 o 
   8   5   5      321.51      315.38     12.05 o 
   9   5   5       50.90       47.25     10.95 o 
  10   5   5      668.30      625.28     33.65 o 
  11   5   5       96.93      102.85     14.52 o 
  12   5   5        2.23       -3.97     12.86 o 
  13   5   5       28.08       22.97     14.80 o 
  -9   6   5       12.11       25.14     15.26 o 
  -8   6   5        3.86       -4.00     17.46 o 
  -7   6   5      299.72      335.22     15.70 o 
  -6   6   5      140.49      113.80     14.13 o 
  -5   6   5        4.14       -1.27      6.64 o 
  -4   6   5     2789.74     2704.26     36.39 o 
  -3   6   5       39.50       26.02      5.19 o 
  -2   6   5      256.15      252.21      7.56 o 
  -1   6   5        9.44        6.54      3.41 o 
   0   6   5      341.75      361.71     11.03 o 
   1   6   5       29.68       30.91      3.34 o 
   2   6   5     4499.59     4247.43     42.65 o 
   3   6   5     3731.69     3931.52     37.86 o 
   4   6   5     3558.35     3333.15     35.20 o 
   5   6   5     2507.97     2610.22     28.93 o 
   6   6   5     1461.27     1394.00     23.74 o 
   7   6   5     1390.31     1307.64     23.54 o 
   8   6   5      119.82      113.85      8.86 o 
   9   6   5      335.13      301.77     16.03 o 
  10   6   5      911.75      974.70     25.18 o 
  11   6   5        1.46       13.59     10.37 o 
  12   6   5       43.02       67.90     21.87 o 
  13   6   5      125.92      116.93     20.82 o 
  -8   7   5        3.97        5.20     13.80 o 
  -7   7   5       94.95      122.05     15.11 o 
  -6   7   5       11.31        2.93      8.95 o 
  -5   7   5       47.59       37.66     10.40 o 
  -4   7   5      944.53      855.16     20.14 o 
  -3   7   5      273.08      253.20      8.53 o 
  -2   7   5        1.70        6.85      4.52 o 
  -1   7   5      927.10      840.67     13.36 o 
   0   7   5     1007.13      956.11     14.18 o 
   1   7   5     2577.88     2579.95     31.21 o 
   2   7   5     3144.95     3198.29     35.28 o 
   3   7   5      197.52      172.00      4.90 o 
   4   7   5      459.64      473.97      9.79 o 
   5   7   5      484.81      491.75      8.77 o 
   6   7   5      234.11      237.09      9.62 o 
   7   7   5      994.22      970.86     19.65 o 
   8   7   5     1656.77     1572.19     27.91 o 
   9   7   5      958.82      973.15     21.94 o 
  10   7   5      646.20      656.70     23.07 o 
  11   7   5       40.41       43.54     10.95 o 
  12   7   5        4.68        1.05     23.25 o 
  13   7   5        5.37       -5.81     43.23 o 
  -8   8   5        1.01       -8.44     13.61 o 
  -7   8   5       21.32       11.99     12.82 o 
  -6   8   5        0.70      -13.25      8.83 o 
  -5   8   5       34.90       52.43      9.07 o 
  -4   8   5      234.68      238.51     11.53 o 
  -3   8   5     2748.36     2688.09     39.00 o 
  -2   8   5     1854.73     1749.71     26.87 o 
  -1   8   5       98.42      103.73      6.25 o 
   0   8   5      132.09      117.73      5.54 o 
   1   8   5      120.72      121.67      5.32 o 
   2   8   5        0.85       -0.25      3.22 o 
   3   8   5        4.27        2.76      3.33 o 
   4   8   5      763.12      631.34     10.72 o 
   5   8   5      279.15      282.42      7.32 o 
   6   8   5      820.66      763.53     12.86 o 
   7   8   5      330.87      334.03     19.84 o 
   8   8   5      702.52      689.77     17.32 o 
   9   8   5        1.59       -7.25      7.68 o 
  10   8   5        0.12        3.71     11.00 o 
  11   8   5       40.46       37.46     13.19 o 
  12   8   5       54.90       46.76     14.02 o 
  13   8   5       33.44       13.65     17.94 o 
  -7   9   5        0.22       -4.38     12.73 o 
  -6   9   5      121.77      149.89     12.57 o 
  -5   9   5       42.26       52.53      9.64 o 
  -4   9   5     1083.16     1098.46     31.20 o 
  -3   9   5       13.02        8.27      7.66 o 
  -2   9   5       98.09      106.72      9.08 o 
  -1   9   5        1.07        3.88      4.05 o 
   0   9   5      663.54      650.47     11.22 o 
   1   9   5     2002.94     1980.56     27.60 o 
   2   9   5      838.69      787.40     11.80 o 
   3   9   5      956.85      842.47     13.27 o 
   4   9   5      870.56      806.76     12.73 o 
   5   9   5      783.99      776.07     12.80 o 
   6   9   5       30.35       41.90      5.29 o 
   7   9   5      107.44      104.01      7.71 o 
   8   9   5      347.50      349.86     14.70 o 
   9   9   5      184.82      191.30     15.31 o 
  10   9   5        6.94       10.50     11.42 o 
  11   9   5       88.09      113.06     17.85 o 
  12   9   5      111.29       99.98     15.73 o 
  13   9   5      171.46      175.73     24.05 o 
  -6  10   5        8.06        5.07      9.96 o 
  -5  10   5       23.77       14.25      9.04 o 
  -4  10   5       32.68       32.02      8.37 o 
  -3  10   5        5.96        1.33      8.62 o 
  -2  10   5       26.15       37.71      8.28 o 
  -1  10   5       35.93       34.59      6.03 o 
   0  10   5     1485.38     1439.71     21.55 o 
   1  10   5     3134.11     3074.81     37.30 o 
   2  10   5      164.05      164.31     12.06 o 
   3  10   5       77.40       79.46      4.84 o 
   4  10   5      153.57      165.63     10.65 o 
   5  10   5      224.16      234.72      7.35 o 
   6  10   5     1568.02     1490.70     22.65 o 
   7  10   5      280.66      290.17     17.02 o 
   8  10   5      708.82      639.31     19.57 o 
   9  10   5      326.99      318.05     15.61 o 
  10  10   5      351.77      340.29     16.77 o 
  11  10   5       95.06       99.99     19.71 o 
  12  10   5       26.17       24.68     14.48 o 
  13  10   5      139.95      126.16     18.53 o 
  -6  11   5        0.41       -4.93     12.19 o 
  -5  11   5       24.30       17.00     10.95 o 
  -4  11   5       17.94       21.19     10.14 o 
  -3  11   5        7.68       -2.40      8.67 o 
  -2  11   5       28.76       23.00     11.13 o 
  -1  11   5        0.05       -3.47      5.80 o 
   0  11   5      268.59      269.38      9.66 o 
   1  11   5     3946.19     3898.32     50.51 o 
   2  11   5     1201.18     1165.39     18.81 o 
   3  11   5     1022.51      938.95     31.58 o 
   4  11   5      229.90      252.35      9.01 o 
   5  11   5      453.39      456.55     23.44 o 
   6  11   5      378.30      319.88     12.61 o 
   7  11   5       17.01        1.19      8.31 o 
   8  11   5       38.38       30.79      9.57 o 
   9  11   5       17.71        7.70      9.72 o 
  10  11   5      380.38      368.71     20.14 o 
  11  11   5       11.18       35.96     16.19 o 
  12  11   5      513.57      548.34     25.91 o 
  13  11   5       13.56       21.77     15.96 o 
  -5  12   5       20.44       19.70     12.19 o 
  -4  12   5       58.37       56.82     11.52 o 
  -3  12   5        6.79       20.83      9.43 o 
  -2  12   5      151.94      124.42     10.83 o 
  -1  12   5       39.44       24.89     13.10 o 
   0  12   5       11.96        1.63      7.49 o 
   1  12   5      548.10      564.12     13.76 o 
   2  12   5      255.96      270.37      9.72 o 
   3  12   5      155.00      146.40      8.32 o 
   4  12   5        4.40       11.45      7.77 o 
   5  12   5      133.37      125.88     10.55 o 
   6  12   5      164.03      188.10     19.48 o 
   7  12   5      146.20      177.86     13.08 o 
   8  12   5      438.91      409.18     18.31 o 
   9  12   5      650.29      633.26     23.63 o 
  10  12   5      315.80      301.68     20.74 o 
  11  12   5       20.25        9.40     15.93 o 
  12  12   5      107.33      133.67     20.14 o 
  13  12   5      227.12      195.19     23.38 o 
  -4  13   5       76.25      100.45     13.03 o 
  -3  13   5        1.51       -4.85      9.41 o 
  -2  13   5      219.38      236.21     19.71 o 
  -1  13   5        1.95        8.14      7.92 o 
   0  13   5       45.30       46.44     11.14 o 
   1  13   5      234.47      248.25     14.79 o 
   2  13   5       58.92       54.34      7.99 o 
   3  13   5       15.93       11.49      7.49 o 
   4  13   5      786.35      836.99     26.10 o 
   5  13   5     1365.12     1397.65     30.87 o 
   6  13   5       29.97       27.04     12.46 o 
   7  13   5      355.94      323.83     16.08 o 
   8  13   5        2.37       -7.73     10.27 o 
   9  13   5       13.20       24.50     11.79 o 
  10  13   5       86.02       88.79     14.12 o 
  11  13   5      110.91       82.62     17.58 o 
  12  13   5      422.61      433.25     29.13 o 
  -3  14   5        5.97       -2.41     13.10 o 
  -2  14   5       66.17       77.61     11.48 o 
  -1  14   5       14.46       20.13      9.50 o 
   0  14   5       12.68       22.92     14.41 o 
   1  14   5       35.32       33.40     14.41 o 
   2  14   5      389.93      418.51     26.85 o 
   3  14   5       12.14       19.55      7.87 o 
   4  14   5      100.62      103.04     10.15 o 
   5  14   5        1.75       10.62      9.26 o 
   6  14   5       50.78       28.05     10.17 o 
   7  14   5        3.29        5.27     10.30 o 
   8  14   5     1060.65      978.65     28.87 o 
   9  14   5      240.98      266.95     17.88 o 
  10  14   5      388.07      399.23     21.41 o 
  11  14   5       73.26       59.04     18.67 o 
  12  14   5        5.61       23.00     18.51 o 
  -1  15   5        1.58       -3.93     10.48 o 
   0  15   5        6.10       10.06      8.81 o 
   1  15   5        7.85        7.86     15.06 o 
   2  15   5        4.34       -6.30      9.23 o 
   3  15   5        9.84       12.20     10.41 o 
   4  15   5      100.98      102.95     13.41 o 
   5  15   5     1689.32     1695.67     36.57 o 
   6  15   5       74.03       58.65     11.19 o 
   7  15   5       26.97       30.83     11.07 o 
   8  15   5       36.77       39.57     13.06 o 
   9  15   5        1.87      -14.48     11.68 o 
  10  15   5        6.05       12.35     13.26 o 
  11  15   5       30.94       -2.24     17.68 o 
   0  16   5      122.47      139.50     11.27 o 
   1  16   5      121.17      142.28     14.74 o 
   2  16   5      180.07      188.73     19.65 o 
   3  16   5      247.25      288.91     16.79 o 
   4  16   5      294.61      302.18     18.25 o 
   5  16   5       78.52       90.31     14.82 o 
   6  16   5       13.91        2.09     10.05 o 
   7  16   5       29.30       24.42     17.25 o 
   8  16   5       84.06       85.47     13.90 o 
   9  16   5      378.93      411.72     21.13 o 
  10  16   5      234.39      262.13     19.73 o 
   2  17   5       79.53       99.61     30.45 o 
   3  17   5       41.37       28.59     12.77 o 
   4  17   5      177.53      218.06     16.79 o 
   5  17   5       22.35       16.70     18.34 o 
   6  17   5      169.64      172.36     18.25 o 
   7  17   5       19.21       15.13     12.32 o 
   8  17   5      100.00       81.61     14.49 o 
  -5 -17   6        0.00       19.75     16.46 o 
  -4 -17   6       24.25       20.43     16.35 o 
  -8 -16   6       13.34        9.55     11.92 o 
  -7 -16   6       66.37       70.74     12.68 o 
  -6 -16   6       43.64       50.50     13.56 o 
  -5 -16   6       16.58       28.89     13.41 o 
  -4 -16   6      271.44      272.80     22.15 o 
  -3 -16   6      156.98      144.59     17.93 o 
  -2 -16   6       17.56        9.42     25.22 o 
  -1 -16   6        5.83        4.90     12.63 o 
  -9 -15   6       33.74       39.88     13.58 o 
  -8 -15   6      513.58      525.31     31.95 o 
  -7 -15   6      454.76      458.53     19.03 o 
  -6 -15   6        3.95       -2.13      9.82 o 
  -5 -15   6        4.38       -6.82     11.98 o 
  -4 -15   6       24.51       27.46     10.62 o 
  -3 -15   6       19.36       34.04     14.28 o 
  -2 -15   6       14.73       31.92     18.67 o 
  -1 -15   6       15.21        4.83     12.76 o 
   0 -15   6        7.49       -3.94     11.88 o 
   1 -15   6        6.16        8.67     12.01 o 
 -10 -14   6       44.22       25.31     17.81 o 
  -9 -14   6        8.71        5.95     12.03 o 
  -8 -14   6       14.51       19.83     11.74 o 
  -7 -14   6       14.80       10.50     10.27 o 
  -6 -14   6       73.07       74.54     11.09 o 
  -5 -14   6       42.31       53.85     10.68 o 
  -4 -14   6       36.08       37.04     10.67 o 
  -3 -14   6      484.39      484.93     17.62 o 
  -2 -14   6       31.35       16.74     12.79 o 
  -1 -14   6      184.24      214.47     37.66 o 
   0 -14   6      107.68      106.97     13.41 o 
   1 -14   6        9.71        4.32     11.34 o 
   2 -14   6        2.49       18.89     11.88 o 
   3 -14   6       24.12       29.91     23.25 o 
 -11 -13   6       92.38      143.30     24.70 o 
 -10 -13   6       27.79       33.44     14.73 o 
  -9 -13   6      128.11      124.28     14.13 o 
  -8 -13   6       28.80       21.79     11.13 o 
  -7 -13   6      861.73      900.13     28.61 o 
  -6 -13   6       58.46       40.78     15.41 o 
  -5 -13   6        4.24       -0.64      8.36 o 
  -4 -13   6        5.27        0.83      9.47 o 
  -3 -13   6        9.60       -5.55      8.77 o 
  -2 -13   6       27.96       36.05      8.43 o 
  -1 -13   6        0.52        6.99     11.20 o 
   0 -13   6       83.82       74.82     27.18 o 
   1 -13   6        6.10       12.88     30.13 o 
   2 -13   6       18.87       24.75     11.88 o 
   3 -13   6       27.53       32.31     12.89 o 
   4 -13   6       38.19       33.40     16.37 o 
 -11 -12   6        8.66       -6.20     27.84 o 
 -10 -12   6      150.92      204.88     28.12 o 
  -9 -12   6      103.91      130.97     13.75 o 
  -8 -12   6      165.40      191.14     14.06 o 
  -7 -12   6       61.73       44.13     10.54 o 
  -6 -12   6       30.41       22.94      9.28 o 
  -5 -12   6       12.40       10.32      8.23 o 
  -4 -12   6      247.87      269.30     12.31 o 
  -3 -12   6       71.01       79.82     10.26 o 
  -2 -12   6      209.75      225.89     19.31 o 
  -1 -12   6       31.20       34.29     10.91 o 
   0 -12   6       22.30       24.62      8.02 o 
   1 -12   6        0.66      -11.60      8.84 o 
   2 -12   6       21.83       28.42     11.07 o 
   3 -12   6       47.50       34.78     12.29 o 
   4 -12   6       13.29       -3.03     17.03 o 
   5 -12   6        1.03      -12.44     17.03 o 
 -12 -11   6       21.41        7.20     19.14 o 
 -11 -11   6       50.30       37.04     20.98 o 
 -10 -11   6       71.32       36.21     17.24 o 
  -9 -11   6       49.32       69.00     12.03 o 
  -8 -11   6      107.84      103.49     12.44 o 
  -7 -11   6     1013.36     1034.02     26.43 o 
  -6 -11   6       69.60       61.82      9.80 o 
  -5 -11   6      294.11      243.98     12.40 o 
  -4 -11   6      637.54      570.00     16.82 o 
  -3 -11   6      312.96      321.77     14.66 o 
  -2 -11   6      159.21      196.52     19.96 o 
  -1 -11   6      111.72      145.31     11.70 o 
   0 -11   6      147.79      165.49     10.19 o 
   1 -11   6        2.52       18.01      7.23 o 
   2 -11   6       78.27       60.20      9.56 o 
   3 -11   6        8.20       10.68     11.39 o 
   4 -11   6       90.74       79.80     13.98 o 
   5 -11   6        2.29       11.79     16.37 o 
   6 -11   6        7.47        5.24     18.99 o 
 -12 -10   6      152.55      215.71     19.47 o 
 -11 -10   6      155.62      159.28     22.12 o 
 -10 -10   6      179.88      210.81     16.27 o 
  -9 -10   6      424.51      443.68     17.04 o 
  -8 -10   6      168.79      174.08     19.77 o 
  -7 -10   6        7.97        5.55      8.00 o 
  -6 -10   6     1099.85     1036.79     22.43 o 
  -5 -10   6      701.23      695.30     17.09 o 
  -4 -10   6        3.04        0.45      6.42 o 
  -3 -10   6      538.05      512.61     10.68 o 
  -2 -10   6      862.52      829.69     14.60 o 
  -1 -10   6       85.28       72.09      6.05 o 
   0 -10   6      362.21      328.46     17.20 o 
   1 -10   6      197.88      208.58     10.45 o 
   2 -10   6       41.45       37.60      8.40 o 
   3 -10   6       14.86       15.99      8.12 o 
   4 -10   6      136.76      132.68     14.57 o 
   5 -10   6       12.45        3.27     16.37 o 
   6 -10   6       38.68       60.91     20.30 o 
   7 -10   6        4.39       24.23     21.61 o 
 -12  -9   6        2.14       -5.40     15.94 o 
 -11  -9   6        8.28        3.91     12.51 o 
 -10  -9   6        0.37        2.37     11.28 o 
  -9  -9   6       20.16       17.05      8.59 o 
  -8  -9   6      872.03      866.37     18.62 o 
  -7  -9   6     1305.20     1253.74     21.97 o 
  -6  -9   6      176.90      173.96      8.46 o 
  -5  -9   6     1410.56     1358.42     18.32 o 
  -4  -9   6      475.95      488.94     10.05 o 
  -3  -9   6       68.75       75.68      8.20 o 
  -2  -9   6       68.24       83.30      7.63 o 
  -1  -9   6       78.20       88.23      5.45 o 
   0  -9   6      324.53      327.88     10.21 o 
   1  -9   6       17.14        6.27      4.48 o 
   2  -9   6      123.23      137.73      9.60 o 
   3  -9   6        6.35        6.49      6.21 o 
   4  -9   6      322.86      346.04     15.11 o 
   5  -9   6       50.36       32.49      9.86 o 
   6  -9   6       27.27       15.00     13.43 o 
   7  -9   6        0.63      -14.08     16.05 o 
   8  -9   6        3.76       13.85     15.26 o 
 -12  -8   6      158.42      148.41     19.83 o 
 -11  -8   6       43.83       68.90     11.66 o 
 -10  -8   6       64.16      101.98     12.99 o 
  -9  -8   6      390.40      410.47     25.05 o 
  -8  -8   6      309.19      333.04     20.79 o 
  -7  -8   6       36.72       34.87      7.05 o 
  -6  -8   6      977.89      954.93     22.60 o 
  -5  -8   6        0.26       -1.12      3.86 o 
  -4  -8   6      107.30      115.45      5.36 o 
  -3  -8   6      708.88      657.79     11.78 o 
  -2  -8   6      656.08      660.88     11.42 o 
  -1  -8   6     1766.86     1693.14     24.62 o 
   0  -8   6      900.07      904.49     17.94 o 
   1  -8   6     1676.82     1653.89     36.20 o 
   2  -8   6      166.85      162.91      8.24 o 
   3  -8   6       68.53       81.97      9.25 o 
   4  -8   6      406.13      420.38     13.54 o 
   5  -8   6      188.38      188.39     12.78 o 
   6  -8   6       89.94       84.07     13.75 o 
   7  -8   6       21.35       32.24     14.12 o 
   8  -8   6       26.33       23.38     15.05 o 
 -12  -7   6      551.88      602.94     26.85 o 
 -11  -7   6       61.49       59.02     11.72 o 
 -10  -7   6      147.90      188.37     20.53 o 
  -9  -7   6       27.35       24.22     10.38 o 
  -8  -7   6      242.60      260.46     11.89 o 
  -7  -7   6       52.68       52.11      7.44 o 
  -6  -7   6      523.12      495.59     12.87 o 
  -5  -7   6      470.83      464.91      9.71 o 
  -4  -7   6      937.67      894.42     12.44 o 
  -3  -7   6      698.11      684.55     12.73 o 
  -2  -7   6      224.13      194.01      6.29 o 
  -1  -7   6        5.74        4.89      3.61 o 
   0  -7   6      150.98      178.18      9.12 o 
   1  -7   6      109.78      103.40      8.52 o 
   2  -7   6      121.49      138.48      6.37 o 
   3  -7   6        2.05        2.35      4.92 o 
   4  -7   6       98.87      121.91     11.44 o 
   5  -7   6        0.84       -6.14      8.75 o 
   6  -7   6      292.98      333.99     19.38 o 
   7  -7   6       29.97       11.27     15.06 o 
   8  -7   6      113.02      102.64     17.60 o 
   9  -7   6        0.65      -19.87     15.05 o 
 -12  -6   6       39.98       26.99     13.40 o 
 -11  -6   6       20.37       34.48     12.26 o 
 -10  -6   6       77.72       84.18     12.43 o 
  -9  -6   6      205.26      215.21     12.46 o 
  -8  -6   6       62.22       52.26      8.18 o 
  -7  -6   6     1277.01     1196.89     21.53 o 
  -6  -6   6      694.04      681.43     14.78 o 
  -5  -6   6     3632.85     3659.31     46.79 o 
  -4  -6   6      699.86      787.88     11.60 o 
  -3  -6   6      809.20      851.87     11.01 o 
  -2  -6   6      458.34      412.93      9.00 o 
  -1  -6   6      500.70      534.31      9.63 o 
   0  -6   6      267.99      255.97      8.11 o 
   1  -6   6      871.19      806.29     14.35 o 
   2  -6   6        4.32        1.73      4.43 o 
   3  -6   6      215.03      244.21      9.35 o 
   4  -6   6        0.61       -0.81      5.05 o 
   5  -6   6       88.07       89.12     10.51 o 
   6  -6   6       18.73       15.62     11.93 o 
   7  -6   6        1.12      -11.49     12.40 o 
   8  -6   6       85.94       96.87     16.86 o 
   9  -6   6        0.12      -22.35     15.66 o 
  10  -6   6        2.62       19.02     17.79 o 
 -12  -5   6       53.52       50.59     13.49 o 
 -11  -5   6      309.21      333.78     18.34 o 
 -10  -5   6       82.57       90.31     10.35 o 
  -9  -5   6      315.99      289.17     13.82 o 
  -8  -5   6      600.71      557.71     15.35 o 
  -7  -5   6      447.76      395.87     13.77 o 
  -6  -5   6      211.27      201.99      8.71 o 
  -5  -5   6     1125.77     1038.78     17.93 o 
  -4  -5   6      441.35      398.41      8.55 o 
  -3  -5   6       36.55       53.22      3.88 o 
  -2  -5   6      553.59      525.34      8.82 o 
  -1  -5   6      284.64      286.95      6.46 o 
   0  -5   6      637.83      770.36     12.57 o 
   1  -5   6       99.84       95.77      5.18 o 
   2  -5   6     1683.87     1951.05     52.33 o 
   3  -5   6     1012.02     1157.18     18.80 o 
   4  -5   6       94.51       85.10      6.62 o 
   5  -5   6      395.32      412.82     15.63 o 
   6  -5   6      182.26      229.38     19.65 o 
   7  -5   6      447.65      469.96     35.04 o 
   8  -5   6        5.34       -8.71     13.69 o 
   9  -5   6        0.01        5.26     15.26 o 
  10  -5   6       48.80       24.53     17.06 o 
 -12  -4   6       22.53       -6.33     16.07 o 
 -11  -4   6        2.10       -3.99     10.56 o 
 -10  -4   6       11.84      -12.41      9.19 o 
  -9  -4   6      384.44      364.97     17.47 o 
  -8  -4   6      486.01      545.10     17.14 o 
  -7  -4   6      107.90      113.27      8.19 o 
  -6  -4   6     1171.18     1111.28     18.19 o 
  -5  -4   6      518.81      508.19     14.88 o 
  -4  -4   6       24.10        7.89      4.54 o 
  -3  -4   6      100.90       87.76      4.56 o 
  -2  -4   6      259.38      320.24      6.96 o 
  -1  -4   6        4.25        6.96      2.73 o 
   0  -4   6     2924.75     2810.75     31.38 o 
   1  -4   6       44.00       34.20      3.60 o 
   2  -4   6     5663.75     6247.06    102.33 o 
   3  -4   6        4.31        0.52      4.90 o 
   4  -4   6       33.20       24.26      4.99 o 
   5  -4   6      464.64      462.73     17.22 o 
   6  -4   6      229.55      233.53     16.32 o 
   7  -4   6       48.70       52.01     13.52 o 
   8  -4   6      374.15      396.50     39.30 o 
   9  -4   6        4.32        6.75     19.98 o 
  10  -4   6       21.08       37.32     39.62 o 
  11  -4   6       11.39      -11.97     17.99 o 
 -12  -3   6       80.85       74.90     13.99 o 
 -11  -3   6       93.16       89.28     21.46 o 
 -10  -3   6       25.92        4.83      9.49 o 
  -9  -3   6       46.51       43.34      9.10 o 
  -8  -3   6      196.94      205.22     15.33 o 
  -7  -3   6        1.15        0.00      7.32 o 
  -6  -3   6      803.70      821.02     15.24 o 
  -5  -3   6      194.49      162.30      6.85 o 
  -4  -3   6       86.07      100.11      5.54 o 
  -3  -3   6     1664.13     1792.79     21.24 o 
  -2  -3   6      107.95       83.05      4.07 o 
  -1  -3   6     2202.32     2182.92     25.73 o 
   0  -3   6     3851.85     3481.35     36.72 o 
   1  -3   6      441.12      540.01     10.25 o 
   2  -3   6      285.97      298.59      8.78 o 
   3  -3   6       97.34      102.30      4.72 o 
   4  -3   6      780.78      810.68     15.52 o 
   5  -3   6      168.17      192.71     12.85 o 
   6  -3   6        3.36        1.68     13.65 o 
   7  -3   6      608.21      577.14     26.20 o 
   8  -3   6      291.10      323.91     21.50 o 
   9  -3   6        2.44      -14.53     22.92 o 
  10  -3   6        7.96      -21.86     16.03 o 
  11  -3   6        3.68       14.91     18.51 o 
 -12  -2   6       25.66        9.73     16.08 o 
 -11  -2   6       38.19       47.21     11.53 o 
 -10  -2   6       98.28       69.98     10.97 o 
  -9  -2   6        2.63       -8.41      8.49 o 
  -8  -2   6        2.98       -1.81      6.95 o 
  -7  -2   6      628.09      631.96     14.51 o 
  -6  -2   6      932.53      954.95     16.78 o 
  -5  -2   6     2700.24     2646.82     33.24 o 
  -4  -2   6       15.98       12.20      4.55 o 
  -3  -2   6       66.52       74.99      4.95 o 
  -2  -2   6      392.46      435.32      7.71 o 
  -1  -2   6      993.17      917.24     11.51 o 
   0  -2   6      705.61      712.98     12.31 o 
   1  -2   6      388.53      431.18      7.43 o 
   2  -2   6     3592.79     3734.99     48.45 o 
   3  -2   6       22.49       18.11      3.32 o 
   4  -2   6     1020.97     1045.87     20.38 o 
   5  -2   6       13.50       20.46      5.01 o 
   6  -2   6        2.05        0.63      6.09 o 
   7  -2   6      535.48      546.73     50.43 o 
   8  -2   6        0.73        2.96     13.41 o 
   9  -2   6       25.87       -4.70     14.27 o 
  10  -2   6        1.16      -10.34     15.56 o 
  11  -2   6       35.53       16.32     17.43 o 
  12  -2   6       36.73       18.92     20.98 o 
 -12  -1   6      165.53      156.54     21.04 o 
 -11  -1   6       31.28        3.25     13.43 o 
 -10  -1   6      202.24      204.06     13.38 o 
  -9  -1   6      110.58      135.87     15.16 o 
  -8  -1   6      280.06      276.74     12.34 o 
  -7  -1   6      348.52      343.45     13.18 o 
  -6  -1   6      102.96      121.38      9.13 o 
  -5  -1   6      104.00      128.13      7.10 o 
  -4  -1   6      658.00      589.92     12.35 o 
  -3  -1   6        6.89       19.39      4.25 o 
  -2  -1   6     1769.73     1686.66     18.84 o 
  -1  -1   6     6563.79     6347.35     64.01 o 
   0  -1   6     5849.56     6164.17     58.31 o 
   1  -1   6     1859.67     2097.62     24.88 o 
   2  -1   6     1165.88     1293.80     16.59 o 
   3  -1   6        3.33        1.96      3.28 o 
   4  -1   6      160.00      211.81      5.66 o 
   5  -1   6      151.67      154.37      5.29 o 
   6  -1   6       53.14       46.99      5.74 o 
   7  -1   6      421.22      407.67     15.22 o 
   8  -1   6       26.60       31.40     10.35 o 
   9  -1   6      598.15      645.63     30.20 o 
  10  -1   6        0.20        1.01     15.85 o 
  11  -1   6        9.17      -24.59     16.40 o 
  12  -1   6       65.49       87.17     22.10 o 
 -11   0   6      225.20      195.12     20.29 o 
 -10   0   6       74.34       64.36     16.92 o 
  -9   0   6        0.55        5.70      8.35 o 
  -8   0   6        6.84       11.65      7.88 o 
  -7   0   6      342.15      345.17     10.63 o 
  -6   0   6      666.53      665.86     15.13 o 
  -5   0   6       57.53       81.23      6.32 o 
  -4   0   6     9195.96     9490.93    121.04 o 
  -3   0   6     6647.18     6535.92     77.58 o 
  -2   0   6      109.08      152.84      5.60 o 
  -1   0   6       51.24       53.78      3.69 o 
   0   0   6     8003.78     8390.15     83.32 o 
   1   0   6      541.38      663.67      9.54 o 
   2   0   6     1064.07     1058.48     14.23 o 
   3   0   6      843.87      733.10     10.86 o 
   4   0   6     1148.94     1178.89     15.86 o 
   5   0   6      529.67      533.42      9.61 o 
   6   0   6       34.88       18.66      4.69 o 
   7   0   6       13.37       21.23      5.08 o 
   8   0   6      172.53      187.30     12.28 o 
   9   0   6       62.24       68.58     11.38 o 
  10   0   6      149.97      123.58     18.46 o 
  11   0   6       10.39       -3.52     40.93 o 
  12   0   6        2.63       18.22     19.77 o 
 -11   1   6       85.66       68.43     18.23 o 
 -10   1   6       16.04       18.92     14.99 o 
  -9   1   6       68.04       73.19     13.23 o 
  -8   1   6      475.28      474.90     15.40 o 
  -7   1   6      196.95      206.08     10.24 o 
  -6   1   6      140.81      110.06      6.88 o 
  -5   1   6      591.66      602.91     13.44 o 
  -4   1   6       94.66      101.26      6.24 o 
  -3   1   6     7141.58     7247.12     79.25 o 
  -2   1   6        8.43       33.53      4.02 o 
  -1   1   6     4223.49     4043.81     39.63 o 
   0   1   6      284.79      362.10      6.26 o 
   1   1   6     2322.33     2243.34     24.19 o 
   2   1   6     2241.90     2512.55     30.92 o 
   3   1   6     1569.36     1676.60     22.29 o 
   4   1   6        2.28       -0.23      3.25 o 
   5   1   6     2403.20     2573.79     32.80 o 
   6   1   6      141.22      163.27      9.45 o 
   7   1   6       93.50       95.31      6.07 o 
   8   1   6      137.50      150.35      7.91 o 
   9   1   6       95.41       90.72     11.39 o 
  10   1   6       33.93       27.48     10.69 o 
  11   1   6       81.23       93.50     23.58 o 
  12   1   6        6.92        0.39     19.02 o 
  13   1   6        8.52       10.79     20.14 o 
 -11   2   6       10.70      -20.36     20.36 o 
 -10   2   6      546.54      626.59     36.01 o 
  -9   2   6       15.96       12.32     13.47 o 
  -8   2   6      244.16      247.02     15.21 o 
  -7   2   6      139.59      123.28      9.07 o 
  -6   2   6      449.94      485.09     14.16 o 
  -5   2   6      155.23      174.95      7.07 o 
  -4   2   6      500.21      418.71      9.89 o 
  -3   2   6     2008.18     1996.61     23.79 o 
  -2   2   6       48.59       41.53      4.29 o 
  -1   2   6       21.02       13.44      2.90 o 
   0   2   6    13419.43    13807.71    119.65 o 
   1   2   6      848.34      881.19     10.27 o 
   2   2   6      713.21      655.48      9.45 o 
   3   2   6     3112.33     3147.26     35.12 o 
   4   2   6      384.98      406.71      9.04 o 
   5   2   6       82.15       43.56      5.36 o 
   6   2   6      238.14      217.32      8.74 o 
   7   2   6       46.55       53.89      6.96 o 
   8   2   6       37.40       32.41      9.46 o 
   9   2   6       83.72       78.78      9.73 o 
  10   2   6      326.98      286.84     24.54 o 
  11   2   6      110.51      117.56     13.99 o 
  12   2   6       18.93       -9.10     18.72 o 
  13   2   6        4.84      -17.11     19.35 o 
 -10   3   6       47.69       19.57     15.34 o 
  -9   3   6       45.70       31.11     17.52 o 
  -8   3   6      258.97      292.64     19.11 o 
  -7   3   6      101.17       94.33     11.51 o 
  -6   3   6       15.42        9.29      5.63 o 
  -5   3   6     1684.76     1674.64     21.46 o 
  -4   3   6      118.30      106.95      5.16 o 
  -3   3   6       18.37       43.79      5.47 o 
  -2   3   6       55.28       81.31      4.92 o 
  -1   3   6       11.72       10.00      3.50 o 
   0   3   6     8702.29     9165.49     76.22 o 
   1   3   6     2250.96     2201.05     21.25 o 
   2   3   6      307.49      239.27      5.30 o 
   3   3   6     2310.49     2235.90     28.53 o 
   4   3   6     1181.73     1244.20     20.37 o 
   5   3   6      557.22      519.76     12.33 o 
   6   3   6      290.24      269.47      9.35 o 
   7   3   6        1.86       -2.58      5.69 o 
   8   3   6      266.62      290.50     17.26 o 
   9   3   6      166.80      194.42     12.01 o 
  10   3   6      649.86      688.49     24.11 o 
  11   3   6        7.73        0.81     12.22 o 
  12   3   6       26.73       39.07     18.93 o 
  13   3   6        5.59      -16.28     20.05 o 
 -10   4   6        2.79        6.42     15.36 o 
  -9   4   6       35.99       23.36     14.49 o 
  -8   4   6      318.31      288.18     21.92 o 
  -7   4   6      519.28      459.95     30.61 o 
  -6   4   6      394.01      372.86     13.61 o 
  -5   4   6      221.36      242.67     10.83 o 
  -4   4   6      772.83      783.93     11.53 o 
  -3   4   6      448.55      458.84      7.22 o 
  -2   4   6     1344.26     1273.27     15.29 o 
  -1   4   6       80.66      142.40      5.26 o 
   0   4   6     7925.53     8300.96     81.56 o 
   1   4   6        3.59        1.31      2.28 o 
   2   4   6      168.03      166.76      4.39 o 
   3   4   6       70.19       56.70      3.67 o 
   4   4   6      378.26      346.20      8.79 o 
   5   4   6      443.08      467.29     21.25 o 
   6   4   6      280.05      303.33     10.07 o 
   7   4   6     1031.11     1010.72     25.95 o 
   8   4   6      243.19      239.65     10.91 o 
   9   4   6     1338.84     1410.79     30.05 o 
  10   4   6      632.26      617.09     20.15 o 
  11   4   6      388.19      421.28     25.66 o 
  12   4   6        4.72       -7.10     12.52 o 
  13   4   6       53.25       80.62     16.22 o 
  -9   5   6        5.22       -5.79     14.20 o 
  -8   5   6       20.20       21.71     13.57 o 
  -7   5   6      490.58      503.49     21.91 o 
  -6   5   6      761.23      760.65     22.97 o 
  -5   5   6        4.69      -10.14      6.76 o 
  -4   5   6       80.15       82.70      6.78 o 
  -3   5   6        1.52       -2.43      4.32 o 
  -2   5   6      260.51      248.12     12.69 o 
  -1   5   6      126.46      135.06      7.24 o 
   0   5   6       28.69       21.54      3.40 o 
   1   5   6     3906.46     3969.59     37.68 o 
   2   5   6      186.99      295.79      7.40 o 
   3   5   6     1507.75     1435.18     16.02 o 
   4   5   6     2688.31     2832.20     30.62 o 
   5   5   6       68.03      109.79      4.83 o 
   6   5   6     1391.30     1434.43     24.29 o 
   7   5   6       95.39       98.08      7.70 o 
   8   5   6       58.32       60.27      8.04 o 
   9   5   6       31.08       41.01      9.34 o 
  10   5   6       46.43       30.33     12.29 o 
  11   5   6      232.95      265.70     17.51 o 
  12   5   6       15.31       25.89     16.13 o 
  13   5   6        1.37        1.86     14.64 o 
  -9   6   6       71.47       86.66     16.87 o 
  -8   6   6        1.68       -3.92     13.85 o 
  -7   6   6       10.40        6.44     18.96 o 
  -6   6   6      120.70      128.32     17.11 o 
  -5   6   6      696.14      693.04     19.57 o 
  -4   6   6      858.86      829.73     18.08 o 
  -3   6   6        4.84        4.66      4.96 o 
  -2   6   6      927.21      959.51     16.11 o 
  -1   6   6     1582.70     1631.09     22.02 o 
   0   6   6     2439.67     2340.77     29.54 o 
   1   6   6      436.62      400.01      7.85 o 
   2   6   6     2783.39     2792.08     31.29 o 
   3   6   6      117.04      125.19      5.09 o 
   4   6   6      781.18      952.43     13.19 o 
   5   6   6      861.98      861.63     13.28 o 
   6   6   6     1753.34     1650.96     27.09 o 
   7   6   6      792.75      836.18     18.18 o 
   8   6   6     1821.34     1834.72     30.98 o 
   9   6   6      174.12      172.19     10.94 o 
  10   6   6      515.34      505.62     18.72 o 
  11   6   6      114.10      120.57     12.68 o 
  12   6   6       20.56       36.15     14.54 o 
  13   6   6        0.38        5.41     18.34 o 
  -8   7   6        0.77      -19.80     13.20 o 
  -7   7   6       73.12       75.71     14.47 o 
  -6   7   6       83.27       87.85     11.00 o 
  -5   7   6      335.61      349.17     14.57 o 
  -4   7   6      364.91      344.64     17.87 o 
  -3   7   6       16.99       22.79      5.70 o 
  -2   7   6      300.22      290.30      9.28 o 
  -1   7   6        9.36        7.71      4.17 o 
   0   7   6        7.70        5.69      3.77 o 
   1   7   6      561.43      557.05     11.48 o 
   2   7   6     1640.42     1634.90     20.27 o 
   3   7   6      253.19      313.39      6.99 o 
   4   7   6      468.31      487.23     10.51 o 
   5   7   6     5331.64     5349.05     54.82 o 
   6   7   6        8.72        2.50      4.24 o 
   7   7   6      240.59      218.83      9.90 o 
   8   7   6      961.98      928.35     20.37 o 
   9   7   6      473.05      476.56     15.42 o 
  10   7   6       17.50       14.53     10.02 o 
  11   7   6       57.44       92.17     24.81 o 
  12   7   6       41.22       56.38     17.69 o 
  13   7   6       78.99       85.20     19.87 o 
  -8   8   6       18.44       19.54     14.80 o 
  -7   8   6        0.32       -2.78     12.29 o 
  -6   8   6        4.86       16.99     10.59 o 
  -5   8   6       13.02       12.24      8.82 o 
  -4   8   6       58.42       65.59      8.86 o 
  -3   8   6      143.96      135.78      9.83 o 
  -2   8   6      484.55      483.17     11.39 o 
  -1   8   6      918.84      842.49     14.25 o 
   0   8   6     2110.00     2033.89     26.58 o 
   1   8   6      267.37      242.37      8.52 o 
   2   8   6      466.70      401.54     10.80 o 
   3   8   6      179.03      213.19      6.28 o 
   4   8   6        3.14        7.09      3.87 o 
   5   8   6     3554.02     3642.01     73.97 o 
   6   8   6        5.78        2.30      4.36 o 
   7   8   6      481.79      448.17     13.43 o 
   8   8   6       20.19       16.14      7.55 o 
   9   8   6      121.40      129.20     10.17 o 
  10   8   6      520.84      480.33     23.10 o 
  11   8   6      224.20      208.63     21.37 o 
  12   8   6        3.14        6.93     12.34 o 
  13   8   6       62.81       78.96     20.09 o 
  -7   9   6        4.77       -3.53     12.89 o 
  -6   9   6        0.31       17.70     10.12 o 
  -5   9   6      200.69      227.23     14.37 o 
  -4   9   6       42.95       48.05     13.52 o 
  -3   9   6      273.53      240.62     11.47 o 
  -2   9   6     1214.72     1136.31     26.75 o 
  -1   9   6     1221.00     1127.45     19.04 o 
   0   9   6      550.17      532.89     12.09 o 
   1   9   6      146.39      139.02      5.94 o 
   2   9   6       78.21       74.19      5.13 o 
   3   9   6     1562.43     1499.92     19.52 o 
   4   9   6     2728.63     2633.74     33.95 o 
   5   9   6      400.62      368.04      8.78 o 
   6   9   6     1149.50     1112.59     16.26 o 
   7   9   6       72.29       69.13     10.88 o 
   8   9   6      439.40      403.57     15.74 o 
   9   9   6      305.82      271.96     15.22 o 
  10   9   6      125.68      108.48     19.55 o 
  11   9   6       69.92       80.44     24.73 o 
  12   9   6      143.02      160.30     17.36 o 
  13   9   6       26.58       13.66     33.40 o 
  -6  10   6        3.07       -7.25     10.07 o 
  -5  10   6       30.48       23.86      9.64 o 
  -4  10   6       10.18       -2.18      8.41 o 
  -3  10   6      691.21      656.36     21.22 o 
  -2  10   6     1761.04     1682.97     44.08 o 
  -1  10   6     1128.39     1166.18     22.25 o 
   0  10   6       39.24       50.77      6.72 o 
   1  10   6      955.66      941.43     16.50 o 
   2  10   6      103.66      106.37      5.79 o 
   3  10   6      449.87      432.62      9.27 o 
   4  10   6      554.41      534.52     10.44 o 
   5  10   6       30.28       31.10      5.19 o 
   6  10   6      291.26      282.34      9.47 o 
   7  10   6      173.51      181.11     13.99 o 
   8  10   6      929.06      876.59     25.24 o 
   9  10   6     2373.89     2396.25     44.59 o 
  10  10   6      100.34      103.99     14.03 o 
  11  10   6      329.13      337.20     23.18 o 
  12  10   6       18.91       14.04     14.33 o 
  13  10   6        8.87       17.66     19.74 o 
  -5  11   6        5.92       22.10     12.13 o 
  -4  11   6       75.88       92.23     12.34 o 
  -3  11   6      190.59      168.27     13.05 o 
  -2  11   6        1.52      -14.74      9.82 o 
  -1  11   6      142.90      137.92     10.13 o 
   0  11   6      350.99      354.76     11.87 o 
   1  11   6      843.07      795.80     18.91 o 
   2  11   6     2433.26     2386.95     37.17 o 
   3  11   6     1392.52     1404.41     47.30 o 
   4  11   6      569.18      596.41     14.88 o 
   5  11   6      255.43      266.28     16.26 o 
   6  11   6      766.18      712.20     23.53 o 
   7  11   6      535.33      549.09     17.58 o 
   8  11   6      411.11      390.20     35.03 o 
   9  11   6        6.59       17.69      9.86 o 
  10  11   6       14.20      -14.76     10.25 o 
  11  11   6       53.32       39.64     14.26 o 
  12  11   6      351.42      410.51     24.00 o 
  13  11   6        1.74       -5.35     15.36 o 
  -4  12   6       26.94       39.98     11.91 o 
  -3  12   6       32.24       35.89     10.55 o 
  -2  12   6        0.26       -6.98      9.09 o 
  -1  12   6        1.92       -5.50     10.90 o 
   0  12   6       37.86       52.23      8.17 o 
   1  12   6      111.63      109.94      9.21 o 
   2  12   6     3704.72     3655.57     61.52 o 
   3  12   6      730.94      771.55     19.70 o 
   4  12   6      107.82      109.33      7.97 o 
   5  12   6       24.71       10.66      8.53 o 
   6  12   6       49.32       46.57     15.15 o 
   7  12   6       95.12       60.63     10.70 o 
   8  12   6      403.56      390.05     24.17 o 
   9  12   6      332.18      386.38     19.35 o 
  10  12   6      427.32      431.79     21.34 o 
  11  12   6      159.90      157.40     19.90 o 
  12  12   6      139.47      161.06     21.04 o 
  13  12   6       39.63       88.84     21.24 o 
  -3  13   6        1.39        8.51     12.04 o 
  -2  13   6       14.54       13.64      9.70 o 
  -1  13   6      211.63      251.80     13.18 o 
   0  13   6       74.86       87.71     24.56 o 
   1  13   6      476.06      469.51     21.04 o 
   2  13   6        5.60       15.51      7.99 o 
   3  13   6      100.35       92.84     11.09 o 
   4  13   6        2.64       -2.98      8.25 o 
   5  13   6      128.80      138.73     11.71 o 
   6  13   6      672.61      712.13     22.15 o 
   7  13   6      873.16      799.39     26.31 o 
   8  13   6      362.77      321.42     17.32 o 
   9  13   6       36.25       38.98     12.68 o 
  10  13   6       59.69       76.59     16.20 o 
  11  13   6       31.26       18.99     16.65 o 
  12  13   6       99.63      150.60     21.50 o 
  -2  14   6       31.74       36.73     11.62 o 
  -1  14   6       65.50       78.13     12.44 o 
   0  14   6       16.65       19.65     15.06 o 
   1  14   6       29.12       34.06     15.72 o 
   2  14   6       39.18       25.54     15.06 o 
   3  14   6     1108.30     1089.97     30.75 o 
   4  14   6      121.62      112.33     10.91 o 
   5  14   6      141.97      151.08     12.17 o 
   6  14   6      667.46      575.57     20.75 o 
   7  14   6        6.18       31.67     10.92 o 
   8  14   6       95.10      119.85     13.72 o 
   9  14   6       73.80       85.03     14.16 o 
  10  14   6      243.40      219.27     17.95 o 
  11  14   6      157.73      127.12     20.31 o 
  12  14   6        3.48        6.28     18.04 o 
  -1  15   6       79.65      110.69     15.72 o 
   0  15   6       72.06       58.29     17.68 o 
   1  15   6       67.86       79.90     17.68 o 
   2  15   6       11.03        7.86     15.06 o 
   3  15   6       85.37       94.52     16.70 o 
   4  15   6       32.74       41.98      9.77 o 
   5  15   6       76.93       87.17     11.67 o 
   6  15   6      526.03      548.34     20.55 o 
   7  15   6      597.38      588.34     35.40 o 
   8  15   6      300.89      324.41     18.50 o 
   9  15   6      185.87      201.63     20.24 o 
  10  15   6       85.40       92.15     22.18 o 
  11  15   6       52.21       53.50     29.47 o 
   1  16   6       14.72        9.99     10.70 o 
   2  16   6        5.72       10.51     11.46 o 
   3  16   6      233.96      258.54     37.00 o 
   4  16   6       83.99       94.72     14.58 o 
   5  16   6       17.10       30.05     13.66 o 
   6  16   6       10.09       13.27     11.31 o 
   7  16   6      317.35      324.25     17.98 o 
   8  16   6      101.30      111.60     23.53 o 
   9  16   6        2.41       14.75     15.51 o 
  10  16   6       77.48       60.71     22.18 o 
   3  17   6        7.98       11.33     11.75 o 
   4  17   6       70.08       50.82     13.87 o 
   5  17   6       96.90       62.70     15.72 o 
   6  17   6       55.09       52.50     18.34 o 
   7  17   6      946.93      934.92     33.42 o 
   8  17   6      111.58      149.18     16.37 o 
  -7 -16   7       22.32       17.08     15.58 o 
  -6 -16   7       13.61       -1.89     13.04 o 
  -5 -16   7      126.95      124.89     14.46 o 
  -4 -16   7        9.16      -13.99     23.25 o 
  -3 -16   7       63.40       58.69     16.66 o 
  -2 -16   7       20.17        4.34     14.38 o 
  -1 -16   7       16.00       26.78     14.90 o 
  -9 -15   7        8.70        5.91     13.30 o 
  -8 -15   7       78.39       91.24     13.80 o 
  -7 -15   7       10.32       16.58     11.53 o 
  -6 -15   7      219.62      237.05     25.94 o 
  -5 -15   7       13.89       19.44     11.80 o 
  -4 -15   7       52.33       55.07     11.70 o 
  -3 -15   7       16.55        9.96     13.93 o 
  -2 -15   7        9.29       25.01     14.28 o 
  -1 -15   7        0.16       -6.10     14.74 o 
   0 -15   7       12.95        6.49     13.75 o 
   1 -15   7      525.09      515.56     24.51 o 
 -10 -14   7      140.76      141.71     18.62 o 
  -9 -14   7      189.50      236.35     16.93 o 
  -8 -14   7       63.10       51.16     12.48 o 
  -7 -14   7      268.69      301.62     19.48 o 
  -6 -14   7      583.26      525.31     22.71 o 
  -5 -14   7        4.14       10.36     13.92 o 
  -4 -14   7      235.38      241.56     14.95 o 
  -3 -14   7       11.91        4.10     11.69 o 
  -2 -14   7      108.77      125.96     16.70 o 
  -1 -14   7       15.86       32.61     24.23 o 
   0 -14   7       16.88       25.08     12.77 o 
   1 -14   7       79.04      102.84     14.74 o 
   2 -14   7        1.18       -3.83     12.55 o 
   3 -14   7      122.49      133.96     16.59 o 
 -10 -13   7        5.16       -6.05     14.92 o 
  -9 -13   7        0.70      -11.27     11.10 o 
  -8 -13   7       67.31       88.55     13.23 o 
  -7 -13   7      117.50      142.52     13.23 o 
  -6 -13   7      346.22      336.75     15.76 o 
  -5 -13   7      338.17      418.94     22.33 o 
  -4 -13   7      107.32      117.91     12.77 o 
  -3 -13   7       11.56        6.45     10.17 o 
  -2 -13   7       11.72        6.10      8.57 o 
  -1 -13   7       51.48       27.61     12.69 o 
   0 -13   7        6.50       -4.98     11.50 o 
   1 -13   7        0.56        4.17     11.29 o 
   2 -13   7        0.74        7.50     11.96 o 
   3 -13   7       78.60      115.21     19.32 o 
   4 -13   7        4.87        3.13     17.36 o 
 -11 -12   7       22.35       49.81     21.17 o 
 -10 -12   7      256.11      251.17     28.64 o 
  -9 -12   7      217.91      193.98     15.45 o 
  -8 -12   7      289.23      252.00     15.29 o 
  -7 -12   7        6.68       10.69      9.90 o 
  -6 -12   7      227.89      213.76     13.23 o 
  -5 -12   7       19.50       11.10      8.89 o 
  -4 -12   7        0.32        5.29      9.50 o 
  -3 -12   7        4.31       -3.10      9.99 o 
  -2 -12   7       29.35       36.47      9.35 o 
  -1 -12   7      257.29      271.86     12.82 o 
   0 -12   7       31.43       41.50     12.10 o 
   1 -12   7        2.89       15.79     18.67 o 
   2 -12   7       12.83       20.47     11.79 o 
   3 -12   7       58.13       48.52     13.19 o 
   4 -12   7        1.53       25.22     13.75 o 
   5 -12   7        1.10       17.03     18.34 o 
 -11 -11   7      316.01      415.48     24.11 o 
 -10 -11   7       39.99       63.28     15.42 o 
  -9 -11   7        6.32        5.65     12.53 o 
  -8 -11   7        1.89       14.67     10.34 o 
  -7 -11   7      138.94      141.12     12.35 o 
  -6 -11   7      201.12      178.66     12.42 o 
  -5 -11   7       15.88        9.40      8.78 o 
  -4 -11   7     1242.41     1208.14     30.41 o 
  -3 -11   7        7.50       -1.92      8.41 o 
  -2 -11   7     2128.75     2054.68     41.97 o 
  -1 -11   7       90.01      107.51      8.51 o 
   0 -11   7       81.96       73.19      7.85 o 
   1 -11   7       15.01        4.29      8.03 o 
   2 -11   7        6.33        0.05     11.29 o 
   3 -11   7        1.53       -7.42     11.87 o 
   4 -11   7       22.81       22.09     13.78 o 
   5 -11   7        0.89      -15.06     17.68 o 
   6 -11   7        6.28       -7.20     18.34 o 
 -12 -10   7        1.26       -8.61     14.13 o 
 -11 -10   7       10.46        0.84     13.62 o 
 -10 -10   7      406.47      435.39     20.16 o 
  -9 -10   7      302.06      282.42     17.12 o 
  -8 -10   7        7.93       14.66      9.09 o 
  -7 -10   7      130.69      117.18     10.70 o 
  -6 -10   7     1558.00     1552.04     26.17 o 
  -5 -10   7       13.83        7.73      7.39 o 
  -4 -10   7        4.66       -2.55     10.04 o 
  -3 -10   7      390.53      438.32     14.62 o 
  -2 -10   7      314.93      325.17     10.78 o 
  -1 -10   7      103.22      112.19     15.09 o 
   0 -10   7        1.85       -8.44      6.00 o 
   1 -10   7      221.95      210.27     10.40 o 
   2 -10   7      136.68      127.47     10.03 o 
   3 -10   7       15.68       28.21      8.12 o 
   4 -10   7      198.03      197.85     16.97 o 
   5 -10   7       28.35       18.70     14.90 o 
   6 -10   7        7.66        7.20     19.65 o 
   7 -10   7       82.36       51.74     22.92 o 
 -12  -9   7       30.97       34.83     17.77 o 
 -11  -9   7       42.43       49.19     13.95 o 
 -10  -9   7      171.98      204.40     16.25 o 
  -9  -9   7       73.39       81.02     13.00 o 
  -8  -9   7       72.91       65.68      8.50 o 
  -7  -9   7       63.32       63.72      8.42 o 
  -6  -9   7      227.68      260.63     10.08 o 
  -5  -9   7      406.41      420.46     10.89 o 
  -4  -9   7      358.14      375.09     10.79 o 
  -3  -9   7      130.77      122.71      6.43 o 
  -2  -9   7      247.87      239.22      7.45 o 
  -1  -9   7     4336.28     4351.78     96.05 o 
   0  -9   7      226.51      242.17     12.33 o 
   1  -9   7      361.17      346.34     10.07 o 
   2  -9   7       16.14       15.66      6.33 o 
   3  -9   7      242.56      214.60     12.05 o 
   4  -9   7       30.92       41.51      9.36 o 
   5  -9   7       49.98       41.17     10.67 o 
   6  -9   7        4.64       14.68     12.48 o 
   7  -9   7       89.18       46.09     23.91 o 
   8  -9   7       15.63       19.65     15.93 o 
 -12  -8   7       19.68       28.62     16.91 o 
 -11  -8   7        6.80      -16.06     14.85 o 
 -10  -8   7       41.38       48.73     11.83 o 
  -9  -8   7      271.02      269.17     15.22 o 
  -8  -8   7       30.75        8.39      9.97 o 
  -7  -8   7      124.70      129.73     11.06 o 
  -6  -8   7     1242.00     1184.29     21.13 o 
  -5  -8   7      778.45      751.68     14.16 o 
  -4  -8   7       80.56       81.84      4.78 o 
  -3  -8   7        0.27       -4.57      4.43 o 
  -2  -8   7      211.87      236.67      7.35 o 
  -1  -8   7      295.01      291.65      8.48 o 
   0  -8   7        2.64        1.40      4.07 o 
   1  -8   7      332.41      315.15      9.52 o 
   2  -8   7      174.87      200.98     10.54 o 
   3  -8   7        2.47       -1.91      6.42 o 
   4  -8   7      469.10      415.28     23.63 o 
   5  -8   7        9.64       17.92      9.97 o 
   6  -8   7       38.84       42.27     13.66 o 
   7  -8   7        5.32       -2.46     14.58 o 
   8  -8   7       67.00      111.45     25.87 o 
 -12  -7   7      117.39      160.51     16.75 o 
 -11  -7   7      317.15      359.53     19.15 o 
 -10  -7   7       43.99       55.33     12.56 o 
  -9  -7   7       32.55       20.33     11.25 o 
  -8  -7   7      953.48      900.38     23.91 o 
  -7  -7   7     1284.42     1225.67     22.29 o 
  -6  -7   7      814.31      847.74     17.07 o 
  -5  -7   7      785.49      831.99     16.08 o 
  -4  -7   7       18.31       23.61      3.92 o 
  -3  -7   7      758.72      690.10     11.57 o 
  -2  -7   7     1178.50     1160.67     16.94 o 
  -1  -7   7      571.58      484.82     11.30 o 
   0  -7   7      276.13      288.91      9.01 o 
   1  -7   7      336.45      339.31      9.46 o 
   2  -7   7        5.10        5.77      3.29 o 
   3  -7   7       33.87       20.27      7.60 o 
   4  -7   7       13.89       14.42      6.83 o 
   5  -7   7        3.74       15.97     12.87 o 
   6  -7   7        1.47        0.23      9.89 o 
   7  -7   7       16.14       12.23     13.19 o 
   8  -7   7        0.21       -7.70     15.00 o 
   9  -7   7      119.52      126.43     20.51 o 
 -12  -6   7       35.66       37.46     14.11 o 
 -11  -6   7       32.10       42.05     14.75 o 
 -10  -6   7      378.27      361.36     19.52 o 
  -9  -6   7      207.88      172.66     13.42 o 
  -8  -6   7     1507.49     1460.82     28.23 o 
  -7  -6   7     1376.85     1290.31     23.03 o 
  -6  -6   7     1505.25     1451.44     24.31 o 
  -5  -6   7      355.71      352.71     10.53 o 
  -4  -6   7        6.70        5.39      5.04 o 
  -3  -6   7      527.05      481.78      9.49 o 
  -2  -6   7        6.79       15.08      3.74 o 
  -1  -6   7      565.71      563.92     15.89 o 
   0  -6   7      369.10      370.85      9.81 o 
   1  -6   7      361.07      392.55     10.01 o 
   2  -6   7      842.70      836.04     18.18 o 
   3  -6   7     2582.70     2577.87     37.25 o 
   4  -6   7       14.78        6.20      6.62 o 
   5  -6   7       25.49       21.95     11.81 o 
   6  -6   7       59.74       76.43     14.93 o 
   7  -6   7        4.06        9.06     13.41 o 
   8  -6   7       30.77       29.20     15.66 o 
   9  -6   7       15.07       16.13     16.79 o 
  10  -6   7       27.41       66.22     20.11 o 
 -12  -5   7       40.03       56.83     14.77 o 
 -11  -5   7      129.55      155.56     14.98 o 
 -10  -5   7      237.84      260.55     17.11 o 
  -9  -5   7      132.37      138.25     11.48 o 
  -8  -5   7       49.04       43.67      9.23 o 
  -7  -5   7        4.11        4.54      6.53 o 
  -6  -5   7      202.77      181.03      8.68 o 
  -5  -5   7      806.12      891.98     16.85 o 
  -4  -5   7      569.73      686.95     15.13 o 
  -3  -5   7     2032.61     1920.67     22.81 o 
  -2  -5   7     3230.30     3137.37     36.28 o 
  -1  -5   7      932.27      920.95     12.91 o 
   0  -5   7     2218.92     2268.04     29.39 o 
   1  -5   7     1870.59     1968.06     28.96 o 
   2  -5   7      157.61      168.53     10.24 o 
   3  -5   7        0.63        2.31      4.53 o 
   4  -5   7      178.75      193.47     10.59 o 
   5  -5   7       69.11       51.83      7.97 o 
   6  -5   7       89.33       84.09     11.20 o 
   7  -5   7      210.20      188.99     17.72 o 
   8  -5   7       53.73       78.12     16.19 o 
   9  -5   7       44.35       20.29     16.65 o 
  10  -5   7        1.26      -10.33     17.79 o 
 -12  -4   7        2.53       14.51     13.17 o 
 -11  -4   7       99.38      131.54     13.18 o 
 -10  -4   7       65.04       57.00     11.26 o 
  -9  -4   7      169.75      134.40     11.95 o 
  -8  -4   7        4.39       12.11      8.68 o 
  -7  -4   7      491.61      476.00     13.63 o 
  -6  -4   7      177.76      197.82      9.15 o 
  -5  -4   7      673.59      655.42     14.20 o 
  -4  -4   7      454.38      374.21     11.42 o 
  -3  -4   7     1386.07     1292.09     19.85 o 
  -2  -4   7      388.69      300.29      7.14 o 
  -1  -4   7       24.93       33.12      4.31 o 
   0  -4   7      361.06      321.85     11.39 o 
   1  -4   7        9.23       14.63      3.71 o 
   2  -4   7     4585.46     4955.54     65.44 o 
   3  -4   7      983.43     1027.73     17.54 o 
   4  -4   7     2407.20     2316.74     38.18 o 
   5  -4   7       41.94       49.88     11.25 o 
   6  -4   7     1037.61     1075.58     32.65 o 
   7  -4   7      133.84      132.06     16.40 o 
   8  -4   7       57.23       95.48     35.04 o 
   9  -4   7        4.45       -0.02     15.73 o 
  10  -4   7        1.55       18.60     17.33 o 
  11  -4   7       25.90       18.93     19.38 o 
 -12  -3   7       17.54       20.91     14.40 o 
 -11  -3   7        3.32        3.67     10.62 o 
 -10  -3   7       86.03      104.75     16.24 o 
  -9  -3   7      149.30      157.58     13.87 o 
  -8  -3   7       29.61       29.56     10.75 o 
  -7  -3   7      514.11      485.22     15.19 o 
  -6  -3   7      513.47      499.27     12.28 o 
  -5  -3   7      487.16      467.46     12.67 o 
  -4  -3   7       14.77       23.50      5.05 o 
  -3  -3   7     1120.14     1166.29     18.41 o 
  -2  -3   7      305.01      309.17      7.32 o 
  -1  -3   7    10689.37    11201.28    117.52 o 
   0  -3   7     1043.61      829.26     16.81 o 
   1  -3   7      342.01      299.75      7.74 o 
   2  -3   7       16.38       24.20      3.83 o 
   3  -3   7     1449.61     1558.85     21.45 o 
   4  -3   7      456.77      509.70     12.89 o 
   5  -3   7      409.05      462.30     14.45 o 
   6  -3   7      208.12      234.58     19.72 o 
   7  -3   7      746.88      738.89     33.07 o 
   8  -3   7       96.65      120.77     17.33 o 
   9  -3   7       85.46       49.47     18.01 o 
  10  -3   7       34.95       29.95     18.46 o 
  11  -3   7        1.18      -23.44     17.53 o 
 -12  -2   7        6.68        4.98     16.38 o 
 -11  -2   7       13.94       22.26     11.23 o 
 -10  -2   7       27.62       26.10     12.26 o 
  -9  -2   7       28.28       18.48      8.95 o 
  -8  -2   7       52.85       44.05      9.24 o 
  -7  -2   7       12.86       19.42      8.06 o 
  -6  -2   7      349.50      328.61     11.04 o 
  -5  -2   7      143.65      121.67      7.34 o 
  -4  -2   7      181.36      174.88      7.44 o 
  -3  -2   7       65.66       40.07      4.83 o 
  -2  -2   7     2493.39     2436.97     29.63 o 
  -1  -2   7      451.50      468.48      8.57 o 
   0  -2   7     3553.99     3544.33     37.27 o 
   1  -2   7     5777.80     6652.75     77.21 o 
   2  -2   7     5191.71     5638.39     71.61 o 
   3  -2   7        4.95        6.45      2.36 o 
   4  -2   7     1652.90     1659.74     38.04 o 
   5  -2   7       48.58       57.21      5.93 o 
   6  -2   7      129.90      131.28      7.65 o 
   7  -2   7      172.58      169.69     16.40 o 
   8  -2   7      378.15      376.34     26.53 o 
   9  -2   7        2.22       32.25     15.66 o 
  10  -2   7       39.00       35.66     18.34 o 
  11  -2   7       61.32       54.11     22.27 o 
  12  -2   7       92.00      110.09     23.87 o 
 -11  -1   7       21.66        2.01     15.80 o 
 -10  -1   7        8.84        5.25      9.74 o 
  -9  -1   7        4.88       -7.30      8.72 o 
  -8  -1   7      263.32      261.95     17.16 o 
  -7  -1   7      214.30      196.59     11.31 o 
  -6  -1   7     1313.50     1350.49     23.15 o 
  -5  -1   7      793.96      732.01     19.74 o 
  -4  -1   7       57.83       66.66      8.20 o 
  -3  -1   7      594.83      566.35     11.92 o 
  -2  -1   7      331.30      276.87      8.02 o 
  -1  -1   7     1535.96     1568.78     18.98 o 
   0  -1   7       21.99       24.22      3.96 o 
   1  -1   7       30.53       21.65      3.48 o 
   2  -1   7       16.18        8.04      3.35 o 
   3  -1   7     2001.79     2014.00     29.23 o 
   4  -1   7      541.53      528.06     10.85 o 
   5  -1   7      425.61      409.28      9.07 o 
   6  -1   7      235.57      240.32      8.25 o 
   7  -1   7      213.50      222.52     17.10 o 
   8  -1   7      220.47      222.41     17.82 o 
   9  -1   7       88.21       56.28     17.06 o 
  10  -1   7       31.51       23.81     15.97 o 
  11  -1   7       21.65        3.73     17.90 o 
  12  -1   7       59.05       58.77     21.53 o 
 -11   0   7       44.58       61.47     17.10 o 
 -10   0   7      139.43      148.39     17.31 o 
  -9   0   7      160.37      129.33     11.82 o 
  -8   0   7      150.94      190.58     11.54 o 
  -7   0   7        0.18       -3.44      7.07 o 
  -6   0   7      146.98      129.10      8.46 o 
  -5   0   7      209.97      238.10     10.27 o 
  -4   0   7      475.49      503.83     13.27 o 
  -3   0   7     7257.60     6936.40     90.05 o 
  -2   0   7      883.03      845.26     14.76 o 
  -1   0   7     1922.72     1669.38     23.41 o 
   0   0   7      797.65      761.62     11.14 o 
   1   0   7     1766.13     1846.80     21.02 o 
   2   0   7      136.81      165.70      5.78 o 
   3   0   7     7986.36     8309.78     94.74 o 
   4   0   7       13.58       28.23      4.10 o 
   5   0   7      625.17      638.21     12.00 o 
   6   0   7       50.68       51.40      6.15 o 
   7   0   7       23.41       25.24      5.75 o 
   8   0   7      484.10      444.97     29.08 o 
   9   0   7        0.32       -1.10     10.14 o 
  10   0   7       27.86        1.26     16.50 o 
  11   0   7       42.04       39.62     18.65 o 
  12   0   7       13.56        9.27     24.89 o 
 -11   1   7      115.32      139.34     19.69 o 
 -10   1   7        0.48        7.92     14.62 o 
  -9   1   7        0.39        1.87     10.79 o 
  -8   1   7       30.02       22.95      8.35 o 
  -7   1   7      229.93      254.04     11.63 o 
  -6   1   7       33.75       33.79      5.97 o 
  -5   1   7      723.97      703.46     15.01 o 
  -4   1   7      148.69      211.76      8.29 o 
  -3   1   7      649.51      669.55     12.41 o 
  -2   1   7      232.46      256.64      7.83 o 
  -1   1   7      471.52      445.27      9.72 o 
   0   1   7     7216.38     6763.38     69.22 o 
   1   1   7     4718.07     4729.28     48.16 o 
   2   1   7     4308.39     4181.71     49.74 o 
   3   1   7      435.73      413.08     11.35 o 
   4   1   7      143.88      155.63      6.31 o 
   5   1   7      130.19      154.68      6.06 o 
   6   1   7       11.75        1.64      4.11 o 
   7   1   7       34.78       27.65      6.56 o 
   8   1   7        1.14       -1.15      8.60 o 
   9   1   7       17.64       12.29      9.84 o 
  10   1   7        4.83       20.24     10.66 o 
  11   1   7       14.69       -8.94     17.36 o 
  12   1   7      135.59      118.22     21.63 o 
  13   1   7        5.41      -23.91     19.45 o 
 -10   2   7      211.01      225.65     20.75 o 
  -9   2   7       23.26       23.76     14.18 o 
  -8   2   7        0.95       14.71     11.00 o 
  -7   2   7       32.85       35.56      7.63 o 
  -6   2   7        8.71       12.14      6.19 o 
  -5   2   7       23.50       39.52      5.49 o 
  -4   2   7      143.37      155.53      7.68 o 
  -3   2   7       80.32      120.92      5.58 o 
  -2   2   7     7265.15     7858.35     85.32 o 
  -1   2   7       13.46       15.24      3.56 o 
   0   2   7       82.91       76.20      5.38 o 
   1   2   7      296.20      316.69      6.65 o 
   2   2   7      842.82      777.70     11.89 o 
   3   2   7      201.50      176.03      8.46 o 
   4   2   7      300.45      277.87     12.29 o 
   5   2   7       61.29       21.88      4.74 o 
   6   2   7      972.38     1009.89     19.20 o 
   7   2   7      537.66      561.41     14.57 o 
   8   2   7       66.10       77.69      8.13 o 
   9   2   7      669.36      672.11     53.84 o 
  10   2   7       55.51       77.52     12.83 o 
  11   2   7        0.88      -15.96     11.06 o 
  12   2   7       38.17       12.48     19.95 o 
  13   2   7        4.30      -18.92     20.05 o 
 -10   3   7        5.55      -13.85     14.71 o 
  -9   3   7       33.60       19.71     14.33 o 
  -8   3   7      727.72      661.62     26.02 o 
  -7   3   7      942.09      931.10     25.37 o 
  -6   3   7       54.46       51.95      6.53 o 
  -5   3   7     3450.54     3222.47     42.30 o 
  -4   3   7       43.71       37.34      5.07 o 
  -3   3   7      450.83      456.44     10.48 o 
  -2   3   7      563.48      638.63     11.19 o 
  -1   3   7      478.87      504.68      8.90 o 
   0   3   7      111.16      161.73      6.10 o 
   1   3   7      102.30       79.76      3.74 o 
   2   3   7      998.98      996.05     13.11 o 
   3   3   7       40.18       50.20      4.88 o 
   4   3   7     3715.45     3996.09     59.57 o 
   5   3   7      164.58      135.34      5.81 o 
   6   3   7      886.66      936.34     18.56 o 
   7   3   7       44.91       49.92      6.95 o 
   8   3   7      214.20      196.42     12.44 o 
   9   3   7      255.55      226.19     15.00 o 
  10   3   7      186.67      166.73     15.02 o 
  11   3   7      134.75      126.13     15.03 o 
  12   3   7       12.68       15.41     13.20 o 
  13   3   7        2.37      -16.37     19.91 o 
 -10   4   7      162.38      159.48     20.20 o 
  -9   4   7       58.96       46.22     15.44 o 
  -8   4   7      407.33      418.75     22.64 o 
  -7   4   7       18.19       26.03     16.25 o 
  -6   4   7       71.31       69.37      9.06 o 
  -5   4   7       69.26       55.23      5.60 o 
  -4   4   7       72.72       87.43      4.52 o 
  -3   4   7      175.08      159.11      4.77 o 
  -2   4   7      691.64      663.02     15.00 o 
  -1   4   7     2229.00     2011.96     30.95 o 
   0   4   7      973.45      923.75     18.85 o 
   1   4   7      927.00     1165.20     14.53 o 
   2   4   7     2265.12     2224.34     23.00 o 
   3   4   7        9.91       17.33      4.08 o 
   4   4   7       12.81       30.86      5.37 o 
   5   4   7       44.29       52.14      4.24 o 
   6   4   7      102.95      105.87      7.44 o 
   7   4   7      651.54      656.48     23.10 o 
   8   4   7      239.60      249.61     11.09 o 
   9   4   7      627.42      661.45     20.29 o 
  10   4   7      144.37      160.64     13.04 o 
  11   4   7      221.18      238.78     17.37 o 
  12   4   7       24.05       31.83     14.05 o 
  13   4   7       11.16       30.35     14.79 o 
  -9   5   7       17.98       15.79     14.87 o 
  -8   5   7        6.66       21.51     13.69 o 
  -7   5   7        5.18       -2.17     11.82 o 
  -6   5   7      253.84      218.36     13.18 o 
  -5   5   7      647.16      640.19     17.01 o 
  -4   5   7        4.60        5.83      6.46 o 
  -3   5   7     1291.03     1290.41     21.80 o 
  -2   5   7      175.43      160.38      6.37 o 
  -1   5   7      824.72      744.72     10.71 o 
   0   5   7      837.93      810.59     11.04 o 
   1   5   7     1783.80     1969.23     21.91 o 
   2   5   7     3144.96     3372.51     44.71 o 
   3   5   7     3900.83     4130.59     42.78 o 
   4   5   7     2612.72     2649.79     52.78 o 
   5   5   7      683.90      638.08     12.01 o 
   6   5   7      934.44      968.01     19.02 o 
   7   5   7      116.28      144.25      8.98 o 
   8   5   7       19.39       19.13      7.26 o 
   9   5   7      522.54      567.21     18.33 o 
  10   5   7       16.83       13.08      9.99 o 
  11   5   7      261.04      253.64     19.80 o 
  12   5   7        4.65      -16.50     12.80 o 
  13   5   7       23.29       24.55     15.33 o 
  -9   6   7       44.70       29.16     15.99 o 
  -8   6   7        7.31       23.32     15.50 o 
  -7   6   7        0.76        1.96     13.28 o 
  -6   6   7      171.72      195.51     13.13 o 
  -5   6   7      297.91      258.21     13.47 o 
  -4   6   7     1162.27     1066.08     21.31 o 
  -3   6   7      554.76      573.22     12.13 o 
  -2   6   7       18.70       13.65      5.01 o 
  -1   6   7      108.87      133.39      6.37 o 
   0   6   7      949.09      871.37     14.34 o 
   1   6   7      547.90      463.85      8.96 o 
   2   6   7     2961.10     3014.86     31.80 o 
   3   6   7     3627.62     3650.85     37.88 o 
   4   6   7       29.50       23.41      5.30 o 
   5   6   7      203.82      198.47     11.13 o 
   6   6   7       73.14       80.14      7.39 o 
   7   6   7      161.71      183.74      9.72 o 
   8   6   7     1338.94     1330.81     27.12 o 
   9   6   7      728.62      695.63     19.90 o 
  10   6   7        2.81       10.81     10.09 o 
  11   6   7      139.74      167.13     24.11 o 
  12   6   7        0.36        0.44     16.93 o 
  13   6   7       59.37       38.50     18.64 o 
  -8   7   7        0.97       -2.87     13.64 o 
  -7   7   7       20.68        8.17     13.16 o 
  -6   7   7        1.83       -4.23      9.74 o 
  -5   7   7       13.28        8.90      8.91 o 
  -4   7   7      192.95      210.01     11.81 o 
  -3   7   7      247.17      243.42     10.09 o 
  -2   7   7      329.00      343.02      9.93 o 
  -1   7   7     2886.82     2925.36     37.11 o 
   0   7   7       11.17       27.74      4.69 o 
   1   7   7      186.21      149.68     10.06 o 
   2   7   7      571.85      568.64     12.63 o 
   3   7   7     2244.92     2416.23     28.92 o 
   4   7   7      181.05      185.10     10.50 o 
   5   7   7      168.82      122.48      6.44 o 
   6   7   7     2085.70     2066.34     28.77 o 
   7   7   7      180.64      150.17     11.15 o 
   8   7   7      512.83      492.81     15.04 o 
   9   7   7       95.85       87.24      9.75 o 
  10   7   7      198.19      185.21     13.81 o 
  11   7   7      177.98      221.34     17.90 o 
  12   7   7       57.37       27.95     17.56 o 
  13   7   7       35.06       39.81     18.41 o 
  -7   8   7        0.36        5.74     13.32 o 
  -6   8   7       11.46       -1.17     13.40 o 
  -5   8   7       92.26       90.22     10.74 o 
  -4   8   7      153.09      127.17     17.43 o 
  -3   8   7      808.84      727.26     19.28 o 
  -2   8   7      835.52      815.39     16.95 o 
  -1   8   7      151.43      155.74      9.84 o 
   0   8   7       85.66       69.54      6.15 o 
   1   8   7      557.75      510.92     11.61 o 
   2   8   7      387.74      367.06     11.76 o 
   3   8   7      482.84      486.82     11.15 o 
   4   8   7       16.89       21.61      4.82 o 
   5   8   7      282.13      301.10     13.31 o 
   6   8   7        0.28       -7.14      4.76 o 
   7   8   7       38.39       48.89      8.43 o 
   8   8   7        3.62        8.28      7.41 o 
   9   8   7      244.64      261.68     14.35 o 
  10   8   7      153.86      163.06     15.65 o 
  11   8   7       73.91       67.88     14.02 o 
  12   8   7        7.00       24.24     14.15 o 
  13   8   7       15.61       16.51     17.06 o 
  -7   9   7       34.79       16.11     29.70 o 
  -6   9   7       11.52       24.41     13.26 o 
  -5   9   7       62.40       73.46     10.90 o 
  -4   9   7       40.33       55.33     17.30 o 
  -3   9   7        7.84       22.60      8.16 o 
  -2   9   7      144.51      172.19     15.09 o 
  -1   9   7      197.47      170.43      8.91 o 
   0   9   7     2372.87     2275.69     37.77 o 
   1   9   7        1.75        0.56      4.74 o 
   2   9   7      548.03      474.65     10.69 o 
   3   9   7      403.05      414.59     10.33 o 
   4   9   7      223.92      196.01      7.57 o 
   5   9   7       11.34       11.43      5.29 o 
   6   9   7      964.05      948.32     21.85 o 
   7   9   7     2194.81     2123.37     38.59 o 
   8   9   7        5.84        4.24      8.71 o 
   9   9   7       47.77       58.36     14.46 o 
  10   9   7       31.27       38.41     12.92 o 
  11   9   7       53.24       72.20     14.78 o 
  12   9   7        3.03       -9.56     13.35 o 
  13   9   7        1.28        1.77     20.30 o 
  -6  10   7       33.29       49.33     16.01 o 
  -5  10   7       13.01        4.71     12.29 o 
  -4  10   7       33.11       28.93      9.70 o 
  -3  10   7        7.85       20.93     10.17 o 
  -2  10   7       82.66       62.39     12.77 o 
  -1  10   7      595.05      558.90     17.56 o 
   0  10   7      585.84      538.01     16.83 o 
   1  10   7      390.58      381.89     11.04 o 
   2  10   7      142.28      183.42      7.22 o 
   3  10   7      145.96      147.52      6.97 o 
   4  10   7     2236.68     2183.24     29.77 o 
   5  10   7      783.76      744.10     14.87 o 
   6  10   7        3.73        4.16      7.65 o 
   7  10   7        1.31       -4.01      8.70 o 
   8  10   7      273.29      238.07     13.38 o 
   9  10   7       49.58       19.08     10.26 o 
  10  10   7      419.27      423.95     21.31 o 
  11  10   7      190.12      188.59     17.66 o 
  12  10   7       73.06       76.82     16.36 o 
  13  10   7      115.82      125.32     29.14 o 
  -5  11   7        0.92        9.92     12.99 o 
  -4  11   7       81.14       91.05     13.23 o 
  -3  11   7       18.63       28.33     10.52 o 
  -2  11   7      610.78      632.34     29.47 o 
  -1  11   7      226.53      243.33     13.50 o 
   0  11   7      634.33      630.50     18.25 o 
   1  11   7      188.16      194.32     11.06 o 
   2  11   7      130.30      126.33      9.62 o 
   3  11   7      494.12      462.29     21.43 o 
   4  11   7        0.98        0.92      6.43 o 
   5  11   7       88.64       90.04      8.95 o 
   6  11   7      289.76      282.17     12.94 o 
   7  11   7      786.73      908.94     22.95 o 
   8  11   7      211.23      227.16     13.47 o 
   9  11   7      149.40      144.66     12.87 o 
  10  11   7      110.82       94.66     13.93 o 
  11  11   7        0.71       -2.71     12.79 o 
  12  11   7       37.79       52.26     20.87 o 
  13  11   7        0.83        2.14     15.70 o 
  -4  12   7        4.11       -3.51     11.16 o 
  -3  12   7       31.84       22.47     19.71 o 
  -2  12   7        2.90       -0.50      9.57 o 
  -1  12   7       31.36       21.42      9.12 o 
   0  12   7        2.47       -2.97      7.92 o 
   1  12   7       21.15        7.30     10.94 o 
   2  12   7       70.17       61.70     15.78 o 
   3  12   7      892.51      863.18     21.58 o 
   4  12   7      774.41      805.50     20.69 o 
   5  12   7      523.43      563.53     19.45 o 
   6  12   7      151.42      155.72     12.39 o 
   7  12   7      124.07      102.08     12.05 o 
   8  12   7        0.35       -5.30     10.20 o 
   9  12   7      214.66      203.74     16.02 o 
  10  12   7      144.00      131.81     14.94 o 
  11  12   7      358.43      359.11     24.62 o 
  12  12   7      184.87      265.12     24.49 o 
  -3  13   7       48.28       40.80     11.58 o 
  -2  13   7        3.72       16.73     10.02 o 
  -1  13   7        4.31       16.61     12.96 o 
   0  13   7      136.91      134.97     18.01 o 
   1  13   7      165.93      201.20     21.18 o 
   2  13   7      629.63      620.18     18.62 o 
   3  13   7     1116.85     1088.78     31.13 o 
   4  13   7     1171.93     1156.14     33.05 o 
   5  13   7       69.65       72.27     10.81 o 
   6  13   7      284.31      320.28     15.90 o 
   7  13   7      264.95      258.53     15.62 o 
   8  13   7      326.08      337.11     38.79 o 
   9  13   7      667.78      600.85     23.89 o 
  10  13   7      173.02      179.35     18.50 o 
  11  13   7      108.57      108.85     19.22 o 
  12  13   7        1.85       13.51     16.97 o 
  -2  14   7       21.61       17.36     12.10 o 
  -1  14   7        8.78       10.15     11.00 o 
   0  14   7        2.75       -7.20     16.37 o 
   1  14   7       15.53       40.61     17.03 o 
   2  14   7      231.44      223.99     22.27 o 
   3  14   7        2.72       12.46     10.82 o 
   4  14   7      460.36      480.48     31.40 o 
   5  14   7      986.19      943.72     27.65 o 
   6  14   7      115.61      126.15     12.73 o 
   7  14   7      623.11      604.70     22.45 o 
   8  14   7       20.78       30.68     12.21 o 
   9  14   7        0.03        8.54     12.30 o 
  10  14   7       36.83       55.27     13.90 o 
  11  14   7      388.76      406.93     50.76 o 
  -1  15   7       18.45        0.00     13.75 o 
   0  15   7       25.64       13.10     17.68 o 
   1  15   7      117.17      126.40     20.30 o 
   2  15   7       71.64       64.18     18.99 o 
   3  15   7       19.85        6.58     11.55 o 
   4  15   7       88.81       88.15     11.41 o 
   5  15   7      475.35      458.73     18.43 o 
   6  15   7       99.27      113.02     13.08 o 
   7  15   7      476.55      542.82     21.74 o 
   8  15   7       23.34       51.69     13.16 o 
   9  15   7      389.96      388.84     20.86 o 
  10  15   7      229.67      293.04     20.06 o 
  11  15   7       94.28       96.09     20.11 o 
   1  16   7       19.71       22.92     18.34 o 
   2  16   7       15.20       13.75     11.75 o 
   3  16   7       87.23       93.41     14.12 o 
   4  16   7       21.40        8.00     13.19 o 
   5  16   7      972.38     1023.40     28.09 o 
   6  16   7       11.54        6.33     11.34 o 
   7  16   7      117.29       91.22     13.84 o 
   8  16   7      630.81      644.50     24.91 o 
   9  16   7      143.51      172.88     44.30 o 
  10  16   7        0.96        6.35     14.18 o 
   3  17   7       35.45       35.10     16.70 o 
   4  17   7       93.74       98.10     15.66 o 
   5  17   7        3.61       10.69     14.07 o 
   6  17   7       79.83       70.12     22.92 o 
   7  17   7      113.33      147.41     15.87 o 
   8  17   7       98.94      145.42     23.32 o 
  -6 -16   8       52.68       43.88     14.04 o 
  -5 -16   8       20.39       12.75     16.91 o 
  -4 -16   8      289.52      336.04     26.20 o 
  -3 -16   8        6.87        8.25     15.51 o 
  -2 -16   8        6.20        8.35     15.66 o 
  -8 -15   8      339.34      320.63     21.63 o 
  -7 -15   8        6.10       -4.65     13.48 o 
  -6 -15   8      474.36      473.87     32.34 o 
  -5 -15   8       81.90      100.12     14.35 o 
  -4 -15   8       17.55        9.00     11.51 o 
  -3 -15   8       45.19       41.14     15.86 o 
  -2 -15   8       48.46       50.67     18.34 o 
  -1 -15   8        7.92       28.29     15.26 o 
   0 -15   8       29.39       31.19     14.90 o 
   1 -15   8       14.81       18.15     23.58 o 
  -9 -14   8      110.73      144.37     15.78 o 
  -8 -14   8       85.26       80.24     13.64 o 
  -7 -14   8      278.52      298.52     19.77 o 
  -6 -14   8       25.89        3.96     12.20 o 
  -5 -14   8       32.02       24.60     12.13 o 
  -4 -14   8       33.53       40.92     11.71 o 
  -3 -14   8       26.87       33.17     10.85 o 
  -2 -14   8       41.31       64.28     15.51 o 
  -1 -14   8       13.90       -6.95     13.88 o 
   0 -14   8       49.13       55.30     25.22 o 
   1 -14   8        9.71        3.93     13.73 o 
   2 -14   8       47.39       64.64     15.07 o 
 -10 -13   8        7.42       15.24     15.63 o 
  -9 -13   8       67.50      103.63     16.66 o 
  -8 -13   8        0.22        5.31     11.23 o 
  -7 -13   8       37.06       16.97     13.58 o 
  -6 -13   8      314.00      307.29     18.58 o 
  -5 -13   8      875.23      888.64     27.99 o 
  -4 -13   8      165.09      152.66     20.70 o 
  -3 -13   8       34.88       36.83     14.08 o 
  -2 -13   8       72.01       66.95     14.48 o 
  -1 -13   8        0.43      -11.40      7.60 o 
   0 -13   8        7.64        9.17     12.71 o 
   1 -13   8       28.94       42.16     23.91 o 
   2 -13   8       14.86       -6.38     12.59 o 
   3 -13   8      124.16      116.61     17.02 o 
   4 -13   8        0.29        1.75     15.14 o 
 -10 -12   8        7.90        4.84     14.71 o 
  -9 -12   8       68.25       76.86     15.92 o 
  -8 -12   8       61.54       77.97     12.90 o 
  -7 -12   8       35.20       13.52     10.36 o 
  -6 -12   8      692.45      659.00     38.93 o 
  -5 -12   8     1123.48     1087.14     30.71 o 
  -4 -12   8     1684.70     1626.48     38.64 o 
  -3 -12   8      582.66      580.64     20.81 o 
  -2 -12   8      763.46      731.78     22.60 o 
  -1 -12   8        2.02        2.36      8.31 o 
   0 -12   8       37.80       39.23      8.51 o 
   1 -12   8        7.71       -6.53     11.87 o 
   2 -12   8       97.76       98.94     15.07 o 
   3 -12   8       29.61       26.41     16.70 o 
   4 -12   8        6.71       29.02     14.98 o 
   5 -12   8       75.48       66.80     22.27 o 
 -11 -11   8      269.70      321.38     26.04 o 
 -10 -11   8        6.56        2.60     18.84 o 
  -9 -11   8       27.91        8.16     13.54 o 
  -8 -11   8      163.60      152.82     16.13 o 
  -7 -11   8       57.25       37.30     10.49 o 
  -6 -11   8        0.21        1.33      9.21 o 
  -5 -11   8      103.41      126.58     13.35 o 
  -4 -11   8      163.84      160.93     13.34 o 
  -3 -11   8      447.16      455.09     32.75 o 
  -2 -11   8      325.16      307.83     14.66 o 
  -1 -11   8     1103.86     1131.85     27.79 o 
   0 -11   8      443.41      341.07     69.10 o 
   1 -11   8       48.81       27.46     10.02 o 
   2 -11   8       11.25       10.95      7.63 o 
   3 -11   8        1.02      -18.15     12.10 o 
   4 -11   8       14.66        8.41     14.05 o 
   5 -11   8       41.85       40.72     15.57 o 
   6 -11   8        1.22      -17.68     20.96 o 
 -11 -10   8        5.80        4.90     13.44 o 
 -10 -10   8       52.92       59.06     14.28 o 
  -9 -10   8       34.20       13.65     11.81 o 
  -8 -10   8      151.00      169.38     12.92 o 
  -7 -10   8      167.76      203.15     16.25 o 
  -6 -10   8      565.65      627.63     17.98 o 
  -5 -10   8      269.87      253.37     13.32 o 
  -4 -10   8      386.46      407.88     15.38 o 
  -3 -10   8      954.71      926.75     30.53 o 
  -2 -10   8       64.12       59.80      9.90 o 
  -1 -10   8     2072.40     1995.77     41.15 o 
   0 -10   8      303.61      283.62     11.16 o 
   1 -10   8      391.87      371.72     22.42 o 
   2 -10   8      313.60      291.17     13.44 o 
   3 -10   8        3.32        1.37      8.94 o 
   4 -10   8        1.02       -1.24      9.47 o 
   5 -10   8        1.72        3.12     10.18 o 
   6 -10   8       23.33       26.20     19.65 o 
   7 -10   8      173.19      141.47     25.54 o 
 -11  -9   8       27.64       16.17     16.27 o 
 -10  -9   8      162.50      170.73     16.36 o 
  -9  -9   8       11.09       20.42     11.93 o 
  -8  -9   8     1191.64     1130.23     24.61 o 
  -7  -9   8      368.12      380.99     18.21 o 
  -6  -9   8       19.32       16.18      6.76 o 
  -5  -9   8       14.16       14.34      6.91 o 
  -4  -9   8      169.81      177.35     10.83 o 
  -3  -9   8       39.34       36.62      6.21 o 
  -2  -9   8      603.09      622.18     14.70 o 
  -1  -9   8      356.11      316.80     12.00 o 
   0  -9   8        2.77       -2.89      3.89 o 
   1  -9   8     1384.66     1409.89     30.77 o 
   2  -9   8       27.46       17.73      7.05 o 
   3  -9   8      274.91      237.39     30.13 o 
   4  -9   8        6.80        7.73      9.20 o 
   5  -9   8       62.82       65.01     11.35 o 
   6  -9   8        0.66        6.96     13.75 o 
   7  -9   8        6.29       -7.39     14.12 o 
 -12  -8   8       49.21       51.59     19.08 o 
 -11  -8   8      157.04      170.56     21.55 o 
 -10  -8   8        0.47        3.41     16.45 o 
  -9  -8   8      247.12      234.94     15.47 o 
  -8  -8   8      427.86      427.64     15.62 o 
  -7  -8   8      117.59      133.28     10.29 o 
  -6  -8   8       13.06        6.71      6.47 o 
  -5  -8   8      493.47      506.22     14.26 o 
  -4  -8   8     1159.62     1173.80     20.20 o 
  -3  -8   8      393.44      402.38     11.38 o 
  -2  -8   8      156.01      170.72      7.82 o 
  -1  -8   8        3.41       12.18      5.52 o 
   0  -8   8       36.63       37.85      5.91 o 
   1  -8   8       24.90       22.47      4.93 o 
   2  -8   8       10.38        6.22      3.18 o 
   3  -8   8      263.14      278.85     11.31 o 
   4  -8   8       87.30       68.84     17.58 o 
   5  -8   8        9.05       13.25     10.17 o 
   6  -8   8       10.09       19.03     15.75 o 
   7  -8   8       58.91       77.01     15.93 o 
   8  -8   8       20.85       32.42     16.67 o 
 -12  -7   8        8.25      -20.34     16.47 o 
 -11  -7   8      299.07      335.68     22.88 o 
 -10  -7   8       31.14       33.67     12.30 o 
  -9  -7   8      391.53      457.02     18.83 o 
  -8  -7   8      281.94      267.73     14.89 o 
  -7  -7   8      111.29      110.65     10.11 o 
  -6  -7   8      468.86      488.11     13.38 o 
  -5  -7   8       64.63       65.07      7.82 o 
  -4  -7   8      364.89      395.46     10.43 o 
  -3  -7   8      821.84      815.02     13.19 o 
  -2  -7   8      124.08      144.63      7.20 o 
  -1  -7   8      185.08      198.39      8.40 o 
   0  -7   8       67.46       62.03      6.00 o 
   1  -7   8     1563.94     1582.89     25.24 o 
   2  -7   8       25.50       21.76      5.67 o 
   3  -7   8      472.70      563.34     15.86 o 
   4  -7   8       18.80        6.85     10.53 o 
   5  -7   8      141.82      111.46     25.91 o 
   6  -7   8       28.18       42.42     11.16 o 
   7  -7   8       28.17       21.82     14.33 o 
   8  -7   8       47.74       39.86     16.60 o 
   9  -7   8        2.52       -9.22     24.23 o 
 -12  -6   8       72.28       87.46     17.95 o 
 -11  -6   8       18.17        8.41     12.67 o 
 -10  -6   8      254.44      231.96     16.43 o 
  -9  -6   8       41.47       27.21     10.80 o 
  -8  -6   8      144.94      128.46     10.85 o 
  -7  -6   8        5.90       12.61      6.97 o 
  -6  -6   8      370.87      350.02     11.62 o 
  -5  -6   8       23.68       27.78      6.69 o 
  -4  -6   8     2680.51     2694.45     39.58 o 
  -3  -6   8      507.91      496.31     11.83 o 
  -2  -6   8      354.86      324.18      8.56 o 
  -1  -6   8       87.41      107.18      7.68 o 
   0  -6   8      219.11      263.72     14.71 o 
   1  -6   8       29.56       26.72      5.41 o 
   2  -6   8      201.16      170.12     10.89 o 
   3  -6   8      239.05      269.05      8.40 o 
   4  -6   8       62.57       70.25      7.97 o 
   5  -6   8        2.38       -6.36      8.79 o 
   6  -6   8        6.26       18.67     10.17 o 
   7  -6   8       11.66        3.05     13.41 o 
   8  -6   8        8.89      -15.12     17.36 o 
   9  -6   8        5.20      -17.09     15.85 o 
 -12  -5   8       26.44       49.17     15.87 o 
 -11  -5   8       16.94       21.46     12.67 o 
 -10  -5   8       37.01       30.94     14.66 o 
  -9  -5   8       82.74      102.45     11.19 o 
  -8  -5   8      315.12      343.25     16.11 o 
  -7  -5   8     1262.03     1338.11     24.20 o 
  -6  -5   8        8.97        8.32      7.23 o 
  -5  -5   8      720.53      674.99     16.13 o 
  -4  -5   8       56.81       65.43      9.02 o 
  -3  -5   8     1082.38     1110.73     18.33 o 
  -2  -5   8     2027.95     2274.89     30.79 o 
  -1  -5   8       33.34       46.35      4.46 o 
   0  -5   8      109.80      122.56      6.09 o 
   1  -5   8      243.35      246.50      8.39 o 
   2  -5   8      101.58      118.19      6.67 o 
   3  -5   8        1.93       -6.92      4.93 o 
   4  -5   8       43.10       37.27      9.74 o 
   5  -5   8     2068.48     2079.49     59.93 o 
   6  -5   8        1.15        3.67      9.19 o 
   7  -5   8        4.49        2.32     17.03 o 
   8  -5   8       24.05       13.75     17.03 o 
   9  -5   8        8.83       36.46     16.97 o 
  10  -5   8        0.52       13.98     21.61 o 
 -12  -4   8       39.34       43.74     14.33 o 
 -11  -4   8       89.96       77.61     14.25 o 
 -10  -4   8       14.22       21.74     10.52 o 
  -9  -4   8        1.64       -1.21      9.40 o 
  -8  -4   8      807.74      709.93     23.32 o 
  -7  -4   8      217.42      224.08     12.01 o 
  -6  -4   8        1.84        2.02      6.92 o 
  -5  -4   8      149.55      153.82      8.85 o 
  -4  -4   8     1530.98     1522.98     25.69 o 
  -3  -4   8     2292.28     2377.37     35.22 o 
  -2  -4   8     3553.33     3497.37     44.28 o 
  -1  -4   8       89.73       93.70      5.08 o 
   0  -4   8      401.69      467.19     10.64 o 
   1  -4   8      133.61      145.29     10.77 o 
   2  -4   8     2356.02     2524.29     32.88 o 
   3  -4   8      341.29      326.14     11.66 o 
   4  -4   8        1.34        8.56      6.10 o 
   5  -4   8     1455.34     1391.45     32.80 o 
   6  -4   8        3.04       -3.75      9.05 o 
   7  -4   8       21.54       11.41     15.72 o 
   8  -4   8       12.04        1.53     16.05 o 
   9  -4   8       43.51       40.64     16.60 o 
  10  -4   8       14.81       -9.09     17.43 o 
  11  -4   8        0.08      -14.07     18.55 o 
 -11  -3   8        0.78       -4.32     11.23 o 
 -10  -3   8       93.20       97.42     11.75 o 
  -9  -3   8       16.04       27.87     11.33 o 
  -8  -3   8      656.34      622.82     18.65 o 
  -7  -3   8      250.91      277.71     12.53 o 
  -6  -3   8      654.50      678.55     15.82 o 
  -5  -3   8      478.13      472.55     12.68 o 
  -4  -3   8      333.90      345.05     10.11 o 
  -3  -3   8       89.81      113.51      6.99 o 
  -2  -3   8     1108.09     1132.92     18.14 o 
  -1  -3   8      452.03      632.31     11.41 o 
   0  -3   8     3745.61     3777.52     47.10 o 
   1  -3   8     1717.05     1673.78     25.80 o 
   2  -3   8      193.04      188.28      6.59 o 
   3  -3   8     1670.75     1838.30     27.77 o 
   4  -3   8      101.16      109.48      6.78 o 
   5  -3   8       14.19       10.64      5.57 o 
   6  -3   8      431.44      449.52     22.60 o 
   7  -3   8     1370.24     1379.96     57.63 o 
   8  -3   8        9.88       -3.54     13.87 o 
   9  -3   8        3.75       15.43     15.93 o 
  10  -3   8       22.39       35.94     17.79 o 
  11  -3   8        1.15        1.79     18.55 o 
 -11  -2   8        6.46        4.79     14.02 o 
 -10  -2   8        1.31      -12.76      9.84 o 
  -9  -2   8      288.37      292.38     14.29 o 
  -8  -2   8      129.03      139.42     12.77 o 
  -7  -2   8       16.35       22.49      8.09 o 
  -6  -2   8      302.09      334.80     11.55 o 
  -5  -2   8       19.26       15.72      5.86 o 
  -4  -2   8       94.44       89.09      6.79 o 
  -3  -2   8      336.55      351.46      9.80 o 
  -2  -2   8      473.30      423.82     11.47 o 
  -1  -2   8      693.43      617.22     12.15 o 
   0  -2   8     2432.47     2483.87     29.93 o 
   1  -2   8      941.92      977.75     24.36 o 
   2  -2   8      153.54      172.03      6.41 o 
   3  -2   8      149.56      154.40      7.97 o 
   4  -2   8        4.39        1.40      4.66 o 
   5  -2   8      884.65      847.07     16.77 o 
   6  -2   8      322.24      317.78     10.78 o 
   7  -2   8      835.83      876.31     43.88 o 
   8  -2   8       44.06       66.25     15.72 o 
   9  -2   8      192.40      153.59     19.68 o 
  10  -2   8        4.05       13.68     17.12 o 
  11  -2   8       24.93       32.96     21.94 o 
 -11  -1   8       31.09       33.02     16.94 o 
 -10  -1   8       60.45       44.66     11.04 o 
  -9  -1   8       47.60       62.69     10.73 o 
  -8  -1   8       66.48       78.86     10.06 o 
  -7  -1   8      266.33      284.46     13.00 o 
  -6  -1   8      274.19      277.59     10.73 o 
  -5  -1   8      400.82      375.89     11.35 o 
  -4  -1   8     1242.10     1160.21     19.59 o 
  -3  -1   8     3489.67     3451.30     44.21 o 
  -2  -1   8       57.13       82.20      8.02 o 
  -1  -1   8      443.10      547.65     11.45 o 
   0  -1   8     2201.75     2156.58     28.74 o 
   1  -1   8     7634.04     8109.43     93.76 o 
   2  -1   8      111.56      163.45      7.12 o 
   3  -1   8     1779.30     1689.05     25.77 o 
   4  -1   8      630.74      698.71     13.07 o 
   5  -1   8      650.26      680.26     13.42 o 
   6  -1   8       45.84       29.68      6.79 o 
   7  -1   8      285.47      293.64     29.54 o 
   8  -1   8      160.61      163.05     11.79 o 
   9  -1   8      103.76      113.82     17.99 o 
  10  -1   8       23.16       27.54     22.92 o 
  11  -1   8       48.85       14.94     18.72 o 
  12  -1   8       13.23       27.81     20.89 o 
 -11   0   8        7.06       -0.06     15.63 o 
 -10   0   8      120.44      112.35     15.36 o 
  -9   0   8        1.34        3.05      9.28 o 
  -8   0   8      214.92      219.62     12.57 o 
  -7   0   8       27.79       35.20     10.15 o 
  -6   0   8      703.70      584.72     16.28 o 
  -5   0   8      310.36      297.61     21.25 o 
  -4   0   8      517.50      462.63     20.06 o 
  -3   0   8     2871.11     2761.27     36.81 o 
  -2   0   8     5751.06     5524.42     72.83 o 
  -1   0   8     3855.79     3619.61     55.27 o 
   0   0   8     3939.71     3912.70     48.28 o 
   1   0   8      543.89      539.62     12.32 o 
   2   0   8     2421.35     2376.09     44.18 o 
   3   0   8     1308.34     1503.73     26.19 o 
   4   0   8      690.15      862.61     15.67 o 
   5   0   8       76.17      106.39      6.34 o 
   6   0   8      201.40      230.66      7.91 o 
   7   0   8      307.39      249.59     11.41 o 
   8   0   8      155.31      139.80     12.42 o 
   9   0   8      260.76      328.00     16.22 o 
  10   0   8      237.09      244.17     35.69 o 
  11   0   8       28.95       25.02     18.25 o 
  12   0   8        7.34        7.12     19.22 o 
 -10   1   8        6.50       19.89     18.47 o 
  -9   1   8        0.80        1.47     11.70 o 
  -8   1   8       23.60       41.99     10.29 o 
  -7   1   8      193.17      200.55     11.80 o 
  -6   1   8       18.66       29.69      6.92 o 
  -5   1   8     1635.38     1576.38     27.14 o 
  -4   1   8     1287.59     1400.52     22.77 o 
  -3   1   8      225.26      185.36     10.64 o 
  -2   1   8      184.94      263.40      8.93 o 
  -1   1   8        9.43       16.70      4.64 o 
   0   1   8        0.03        2.93      3.99 o 
   1   1   8     1362.13     1463.16     21.29 o 
   2   1   8     6599.63     6668.65    111.45 o 
   3   1   8      120.76      242.08      8.95 o 
   4   1   8     2863.95     3072.78     43.34 o 
   5   1   8       70.14       62.55      5.37 o 
   6   1   8      540.10      516.66     15.12 o 
   7   1   8        6.26        5.45      7.03 o 
   8   1   8      285.86      230.94     12.01 o 
   9   1   8        6.06        7.02     10.39 o 
  10   1   8       11.16       12.90     10.83 o 
  11   1   8       32.38       33.98     17.79 o 
  12   1   8       23.30       18.02     19.85 o 
 -10   2   8        0.20        0.43     15.73 o 
  -9   2   8       26.75       40.72     14.60 o 
  -8   2   8       66.04       78.74     12.33 o 
  -7   2   8      780.45      729.91     23.55 o 
  -6   2   8       79.99       87.21      8.79 o 
  -5   2   8       19.85       33.26      6.32 o 
  -4   2   8       15.70       15.48      5.67 o 
  -3   2   8      101.49       73.07      9.13 o 
  -2   2   8      114.12      112.02      6.30 o 
  -1   2   8      571.56      684.90     13.82 o 
   0   2   8      762.05      786.87     13.87 o 
   1   2   8     4585.11     4413.83     58.66 o 
   2   2   8       47.83       40.80      4.52 o 
   3   2   8     3252.88     3268.72     49.63 o 
   4   2   8      235.86      207.92      8.74 o 
   5   2   8     1614.96     1594.16     22.75 o 
   6   2   8       95.54      136.97      5.83 o 
   7   2   8       55.32       51.02      8.32 o 
   8   2   8      163.42      150.66     10.75 o 
   9   2   8      374.16      396.11     27.29 o 
  10   2   8       12.74       14.51     11.13 o 
  11   2   8      314.66      323.63     19.27 o 
  12   2   8      122.66      118.22     22.84 o 
  13   2   8        4.67      -20.37     21.44 o 
 -10   3   8       18.30       53.36     17.71 o 
  -9   3   8        3.47       -9.60     14.33 o 
  -8   3   8       68.51       62.73     14.95 o 
  -7   3   8       38.78       60.02     11.20 o 
  -6   3   8      374.31      351.12     12.57 o 
  -5   3   8      965.30      994.34     18.59 o 
  -4   3   8      521.35      480.67     24.21 o 
  -3   3   8      505.52      530.01     12.50 o 
  -2   3   8      635.19      565.70     19.28 o 
  -1   3   8       47.78       92.87      5.20 o 
   0   3   8     1274.18     1354.42     19.56 o 
   1   3   8      378.46      338.95      8.38 o 
   2   3   8       47.07       39.89      5.08 o 
   3   3   8       45.81       53.15      6.71 o 
   4   3   8      500.70      511.86     13.47 o 
   5   3   8       17.82       12.50      4.14 o 
   6   3   8     2470.74     2667.49     39.41 o 
   7   3   8      186.68      174.61     10.05 o 
   8   3   8       23.97       24.27      7.45 o 
   9   3   8        8.36       16.59      8.63 o 
  10   3   8       14.57       26.20     11.32 o 
  11   3   8      472.44      498.21     22.38 o 
  12   3   8      133.45      139.82     16.27 o 
  13   3   8       68.21       63.97     22.34 o 
  -9   4   8        1.98       -7.88     14.68 o 
  -8   4   8       12.35       11.57     13.74 o 
  -7   4   8       31.43       21.08     12.60 o 
  -6   4   8      918.35      906.15     24.47 o 
  -5   4   8       60.72       52.60      6.12 o 
  -4   4   8       41.13       21.32      5.20 o 
  -3   4   8        7.97        7.59      4.54 o 
  -2   4   8       99.73      100.99      6.64 o 
  -1   4   8      160.72      139.55      5.70 o 
   0   4   8     3468.00     3817.59     42.96 o 
   1   4   8     1049.93     1045.35     15.22 o 
   2   4   8     4089.22     3761.81     42.45 o 
   3   4   8      484.80      490.90     10.88 o 
   4   4   8      360.51      352.27     13.52 o 
   5   4   8      195.04      201.02      9.72 o 
   6   4   8     1660.44     1792.26     38.09 o 
   7   4   8     1842.05     1906.99     31.45 o 
   8   4   8      363.15      372.17     15.73 o 
   9   4   8      210.62      227.72     14.12 o 
  10   4   8       37.99       40.82     11.99 o 
  11   4   8       10.83       17.14     12.54 o 
  12   4   8        7.72      -18.29     12.19 o 
  13   4   8        0.19        2.35     14.00 o 
  -9   5   8        0.21      -19.38     16.92 o 
  -8   5   8        0.73       12.08     15.35 o 
  -7   5   8        4.08       18.92     15.30 o 
  -6   5   8      401.76      423.39     20.03 o 
  -5   5   8       16.21       23.81      7.91 o 
  -4   5   8        3.32       -1.22      6.52 o 
  -3   5   8      227.04      239.91     10.44 o 
  -2   5   8       21.91       32.66      3.19 o 
  -1   5   8     1256.83     1214.53     15.85 o 
   0   5   8      158.73      158.88      5.19 o 
   1   5   8     1627.30     1774.06     22.09 o 
   2   5   8      765.48      779.27     12.68 o 
   3   5   8      417.90      423.13     12.40 o 
   4   5   8      321.70      285.20     10.78 o 
   5   5   8      714.35      678.06     13.95 o 
   6   5   8      206.59      216.00      9.49 o 
   7   5   8     1295.30     1309.31     26.62 o 
   8   5   8      779.61      818.02     19.12 o 
   9   5   8        1.87        4.85     11.80 o 
  10   5   8      225.79      243.49     15.98 o 
  11   5   8       35.52       39.99     13.39 o 
  12   5   8       54.23       35.67     14.22 o 
  13   5   8       93.21       84.62     17.09 o 
  -8   6   8        5.14       12.09     14.96 o 
  -7   6   8       98.55      109.04     16.16 o 
  -6   6   8       26.63       30.33     12.58 o 
  -5   6   8      150.99      154.51     12.95 o 
  -4   6   8      197.47      191.08     10.38 o 
  -3   6   8      519.14      498.97     15.84 o 
  -2   6   8        4.61        1.08      5.24 o 
  -1   6   8      251.39      318.96      9.33 o 
   0   6   8      335.30      321.32      8.24 o 
   1   6   8     2635.56     2645.91     28.70 o 
   2   6   8     1035.30      946.03     19.93 o 
   3   6   8      691.42      704.99     12.25 o 
   4   6   8      944.29      880.57     17.27 o 
   5   6   8      620.18      631.19     13.68 o 
   6   6   8      588.06      565.90     11.91 o 
   7   6   8      398.28      331.60     12.08 o 
   8   6   8      148.70      127.28      9.89 o 
   9   6   8     1251.40     1200.94     27.76 o 
  10   6   8      320.36      312.29     15.50 o 
  11   6   8      113.76      127.77     15.64 o 
  12   6   8      111.67      159.14     21.24 o 
  13   6   8        4.31        5.52     17.75 o 
  -8   7   8        1.85       21.71     15.68 o 
  -7   7   8       57.36       38.19     14.55 o 
  -6   7   8      182.59      171.93     16.62 o 
  -5   7   8        0.32       -1.94      8.82 o 
  -4   7   8      787.82      763.43     25.33 o 
  -3   7   8        2.31       -6.79      6.49 o 
  -2   7   8      691.55      693.41     14.46 o 
  -1   7   8       24.13       29.34      6.14 o 
   0   7   8      530.93      484.94     10.93 o 
   1   7   8       23.37       16.08      4.70 o 
   2   7   8       60.59       58.28      4.80 o 
   3   7   8        0.20       -2.67      4.07 o 
   4   7   8      235.38      238.12     11.03 o 
   5   7   8      183.09      185.23      8.07 o 
   6   7   8     2069.87     2079.69     29.13 o 
   7   7   8     1427.33     1440.40     28.94 o 
   8   7   8      379.33      372.81     13.44 o 
   9   7   8      179.40      174.82     11.23 o 
  10   7   8        7.17       -8.85      9.74 o 
  11   7   8      111.43      116.95     18.59 o 
  12   7   8        0.70        9.16     16.72 o 
  13   7   8      117.27      125.65     21.80 o 
  -7   8   8      105.82      132.09     17.44 o 
  -6   8   8        4.31       22.88     19.13 o 
  -5   8   8       34.78       41.19     14.37 o 
  -4   8   8       60.72       64.62      9.85 o 
  -3   8   8      799.82      730.89     19.91 o 
  -2   8   8      156.63      170.13     14.09 o 
  -1   8   8      269.99      276.13     11.41 o 
   0   8   8       67.71       91.45     11.09 o 
   1   8   8      260.56      249.01      8.06 o 
   2   8   8     1002.78      971.06     17.74 o 
   3   8   8       99.76       84.90      5.54 o 
   4   8   8     2149.57     2134.16     27.06 o 
   5   8   8     2826.63     2891.00     47.07 o 
   6   8   8      899.10      853.11     16.17 o 
   7   8   8      120.18      132.15     12.95 o 
   8   8   8        1.37      -10.96      7.31 o 
   9   8   8      188.06      181.55     12.93 o 
  10   8   8       63.65       76.97     13.28 o 
  11   8   8      217.31      244.80     18.20 o 
  12   8   8        6.19       10.23     17.20 o 
  13   8   8       24.21       43.65     18.62 o 
  -6   9   8        1.07       -6.04     13.03 o 
  -5   9   8       28.45       39.32     10.64 o 
  -4   9   8        0.72      -10.88      8.86 o 
  -3   9   8       32.91       19.43      8.89 o 
  -2   9   8      320.17      278.01     18.55 o 
  -1   9   8      217.84      196.38     15.39 o 
   0   9   8      700.65      728.04     16.41 o 
   1   9   8      190.87      223.95      8.19 o 
   2   9   8     4020.22     3904.67     95.62 o 
   3   9   8        3.40        4.54      4.93 o 
   4   9   8      175.99      177.68      7.68 o 
   5   9   8       16.77       23.07      8.22 o 
   6   9   8       39.77       38.21      8.25 o 
   7   9   8        5.81      -10.27      8.22 o 
   8   9   8      110.94      100.43     11.24 o 
   9   9   8     1171.80     1138.73     33.84 o 
  10   9   8      151.34      150.34     15.31 o 
  11   9   8      152.23      181.20     33.45 o 
  12   9   8       47.08       62.87     15.70 o 
  13   9   8       12.69        8.71     18.39 o 
  -6  10   8        0.10        2.74     17.11 o 
  -5  10   8       17.52       26.61     10.83 o 
  -4  10   8        9.34       14.06      9.52 o 
  -3  10   8      893.58      865.32     25.95 o 
  -2  10   8       55.23       41.26     21.61 o 
  -1  10   8      373.60      331.24     27.84 o 
   0  10   8      829.22      821.29     31.49 o 
   1  10   8      189.64      207.72     11.32 o 
   2  10   8      102.49      110.17      7.51 o 
   3  10   8        6.80        1.27     11.91 o 
   4  10   8     2387.67     2308.27     38.17 o 
   5  10   8      459.99      442.02     30.43 o 
   6  10   8      428.61      409.98     14.85 o 
   7  10   8      249.57      183.19     12.19 o 
   8  10   8      256.23      246.69     13.86 o 
   9  10   8       29.15       16.31      9.94 o 
  10  10   8       10.89        8.63     12.31 o 
  11  10   8       46.02       32.21     14.04 o 
  12  10   8       33.24       27.58     14.58 o 
  13  10   8       20.17       41.20     19.61 o 
  -5  11   8       67.16       44.38     18.55 o 
  -4  11   8      103.96       94.36     22.86 o 
  -3  11   8       70.98       65.93     12.33 o 
  -2  11   8       16.74       16.55     12.71 o 
  -1  11   8       79.41       95.44     16.05 o 
   0  11   8       55.40       44.12      9.21 o 
   1  11   8      166.98      171.36     11.14 o 
   2  11   8     1089.81     1143.44     26.17 o 
   3  11   8       10.15        5.21      7.81 o 
   4  11   8      219.13      220.10     13.41 o 
   5  11   8        6.76       -6.84      8.72 o 
   6  11   8        3.89        4.89      8.22 o 
   7  11   8       28.58       22.67      9.20 o 
   8  11   8      114.59      138.77     12.20 o 
   9  11   8     1155.37     1073.97     27.76 o 
  10  11   8      309.82      287.71     19.13 o 
  11  11   8       84.77      111.45     16.23 o 
  12  11   8       41.34       31.90     18.26 o 
  13  11   8      156.76      226.17     29.54 o 
  -4  12   8        4.27       -9.62     11.78 o 
  -3  12   8        6.85        3.94     16.06 o 
  -2  12   8        4.40      -10.16     10.18 o 
  -1  12   8        9.57       12.58     12.90 o 
   0  12   8       80.84       86.86     12.60 o 
   1  12   8       38.39       56.37     15.45 o 
   2  12   8       80.92       75.69     13.98 o 
   3  12   8       95.62       89.46     10.02 o 
   4  12   8      679.94      707.99     19.95 o 
   5  12   8       47.50       42.10      9.94 o 
   6  12   8      415.22      435.33     22.43 o 
   7  12   8      331.70      292.57     16.18 o 
   8  12   8      215.41      208.75     15.32 o 
   9  12   8      149.54      134.93     21.00 o 
  10  12   8       32.35       29.05     16.37 o 
  11  12   8        3.68       -4.90     15.39 o 
  12  12   8       76.51       99.30     19.82 o 
  -3  13   8        3.09       -4.34     11.64 o 
  -2  13   8        1.30        2.07     10.77 o 
  -1  13   8       92.82       71.10     14.79 o 
   0  13   8       51.11       42.29     13.33 o 
   1  13   8      285.41      286.64     19.09 o 
   2  13   8       26.48       22.15      9.23 o 
   3  13   8      636.09      620.05     19.22 o 
   4  13   8      124.16      124.13     24.23 o 
   5  13   8      189.66      172.59     13.20 o 
   6  13   8      160.44      140.38     13.02 o 
   7  13   8      135.47      138.01     13.74 o 
   8  13   8        4.68        3.33     11.29 o 
   9  13   8      778.23      774.74     27.38 o 
  10  13   8      114.66      117.94     18.92 o 
  11  13   8        6.97       23.27     17.79 o 
  12  13   8       76.50       66.77     46.17 o 
  -2  14   8       10.64        0.40     12.43 o 
  -1  14   8       76.72       67.52     29.47 o 
   0  14   8       13.41       26.20     18.34 o 
   1  14   8        9.33       -1.31     17.03 o 
   2  14   8      177.46      169.40     15.00 o 
   3  14   8       76.38       72.16     17.68 o 
   4  14   8      160.60      180.97     16.13 o 
   5  14   8      550.23      542.80     25.97 o 
   6  14   8      193.99      189.63     14.60 o 
   7  14   8      282.75      324.25     19.00 o 
   8  14   8      145.99      186.17     20.72 o 
   9  14   8       60.11       46.54     13.60 o 
  10  14   8        5.64      -18.73     12.97 o 
  11  14   8       23.49       43.71     18.37 o 
   0  15   8        4.39        0.65     18.99 o 
   1  15   8      151.69      214.17     24.23 o 
   2  15   8      225.73      279.01     26.85 o 
   3  15   8      116.88      125.75     21.61 o 
   4  15   8      120.97      129.23     12.66 o 
   5  15   8       24.10       36.75     11.19 o 
   6  15   8      107.24      115.27     13.31 o 
   7  15   8      395.64      397.63     19.35 o 
   8  15   8      133.59      146.68     15.68 o 
   9  15   8       24.17       -1.16     12.82 o 
  10  15   8      100.37      117.86     16.63 o 
  11  15   8       21.62        6.09     17.83 o 
   1  16   8        3.60       17.68     19.65 o 
   2  16   8       10.36        4.58     18.34 o 
   3  16   8       18.41        8.84     12.97 o 
   4  16   8       27.49       28.40     14.12 o 
   5  16   8      377.41      415.30     18.97 o 
   6  16   8       29.48       34.39     12.17 o 
   7  16   8       70.73       80.42     13.98 o 
   8  16   8      363.94      377.93     28.87 o 
   9  16   8       66.77       57.83     15.00 o 
   4  17   8       38.88       26.03     25.54 o 
   5  17   8       26.97       39.16     15.73 o 
   6  17   8      247.35      291.95     17.89 o 
   7  17   8      256.49      233.47     17.50 o 
  -5 -16   9        0.52        2.39     12.65 o 
  -4 -16   9       27.16       29.22     18.04 o 
  -3 -16   9       17.92       13.11     57.63 o 
  -7 -15   9        0.16        2.89     13.95 o 
  -6 -15   9       65.59       56.98     14.79 o 
  -5 -15   9        8.24       19.62     12.53 o 
  -4 -15   9        6.79      -11.49     13.04 o 
  -3 -15   9        4.50       -0.68     15.57 o 
  -2 -15   9      102.12      100.68     17.56 o 
  -1 -15   9        0.68       20.50     16.70 o 
   0 -15   9      120.48      107.62     18.25 o 
  -9 -14   9        2.86        9.16     15.59 o 
  -8 -14   9      436.07      455.71     38.31 o 
  -7 -14   9       96.66      133.55     17.14 o 
  -6 -14   9        1.70       25.53     13.29 o 
  -5 -14   9       29.13       21.71     12.99 o 
  -4 -14   9      458.41      483.81     20.81 o 
  -3 -14   9        1.89      -11.59     10.65 o 
  -2 -14   9        1.02       13.53     10.07 o 
  -1 -14   9      196.90      194.68     24.89 o 
   0 -14   9        6.04        4.33     14.87 o 
   1 -14   9       45.73       70.33     15.57 o 
   2 -14   9       39.59       41.99     19.65 o 
  -9 -13   9       86.17      108.92     20.27 o 
  -8 -13   9      100.63       97.43     15.82 o 
  -7 -13   9       16.37       35.64     13.92 o 
  -6 -13   9        0.25       -2.07     12.55 o 
  -5 -13   9      278.72      260.34     17.52 o 
  -4 -13   9      733.89      719.21     25.02 o 
  -3 -13   9        9.61        4.12     14.31 o 
  -2 -13   9        6.84        2.44      9.97 o 
  -1 -13   9       74.99       72.24     15.64 o 
   0 -13   9       16.65       18.33     13.57 o 
   1 -13   9      122.18      164.00     16.95 o 
   2 -13   9       51.88       68.18     16.07 o 
   3 -13   9       45.45       91.82     16.66 o 
 -10 -12   9       75.47       75.63     16.84 o 
  -9 -12   9       13.34       12.36     14.43 o 
  -8 -12   9       55.53       83.58     15.87 o 
  -7 -12   9       13.24       26.44     13.08 o 
  -6 -12   9       25.64       14.62     11.97 o 
  -5 -12   9      213.88      235.97     34.47 o 
  -4 -12   9      450.89      450.50     19.67 o 
  -3 -12   9      150.65      157.24     13.50 o 
  -2 -12   9        0.34       -1.28     12.51 o 
  -1 -12   9      172.42      187.70     12.99 o 
   0 -12   9       95.76       85.20     10.68 o 
   1 -12   9       17.51       10.98     19.65 o 
   2 -12   9      109.71       90.49     15.57 o 
   3 -12   9       60.61       49.05     15.63 o 
   4 -12   9        0.43       -6.59     14.79 o 
 -10 -11   9       40.96       28.21     15.92 o 
  -9 -11   9      121.95      117.53     29.09 o 
  -8 -11   9       27.89       23.16     14.41 o 
  -7 -11   9      139.64      119.53     15.12 o 
  -6 -11   9       13.07       18.79     11.71 o 
  -5 -11   9     2188.23     2100.74     46.95 o 
  -4 -11   9      631.24      595.31     25.62 o 
  -3 -11   9      617.21      648.86     22.49 o 
  -2 -11   9       88.46       78.20     11.49 o 
  -1 -11   9        6.13        4.42      9.21 o 
   0 -11   9       61.77       50.33      9.97 o 
   1 -11   9      144.11      150.98     11.76 o 
   2 -11   9      145.63      153.90     16.47 o 
   3 -11   9       41.32       54.27     10.28 o 
   4 -11   9        4.37       12.28     13.69 o 
   5 -11   9      167.43      145.36     18.72 o 
 -11 -10   9        5.40        8.84     23.08 o 
 -10 -10   9      198.97      189.78     18.20 o 
  -9 -10   9        7.66      -10.54     11.83 o 
  -8 -10   9       20.03       17.81     11.43 o 
  -7 -10   9        6.23        1.79     10.16 o 
  -6 -10   9      523.20      505.77     18.86 o 
  -5 -10   9      275.56      256.87     14.04 o 
  -4 -10   9      921.55      972.69     27.64 o 
  -3 -10   9        3.55        7.05      9.27 o 
  -2 -10   9        1.69        7.72      9.27 o 
  -1 -10   9      392.54      410.33     17.06 o 
   0 -10   9       67.05       68.62     10.12 o 
   1 -10   9       63.63       79.92     12.97 o 
   2 -10   9       38.03       27.97     16.87 o 
   3 -10   9      132.44      110.42     21.67 o 
   4 -10   9       15.34       19.20     12.55 o 
   5 -10   9      199.96      221.34     15.91 o 
   6 -10   9        4.30       -4.94     15.73 o 
 -11  -9   9        3.08        1.46     21.03 o 
 -10  -9   9        7.38       18.57     17.50 o 
  -9  -9   9      122.21      130.45     14.66 o 
  -8  -9   9       22.38       28.11     10.15 o 
  -7  -9   9      380.11      389.68     15.00 o 
  -6  -9   9       24.62       24.72      7.96 o 
  -5  -9   9        2.87       14.07      7.09 o 
  -4  -9   9        0.80       -9.68      8.01 o 
  -3  -9   9        8.36       10.96      7.88 o 
  -2  -9   9       11.24       14.17      7.73 o 
  -1  -9   9      576.36      592.55     19.73 o 
   0  -9   9     3759.85     3723.14     58.68 o 
   1  -9   9      378.24      397.00     16.51 o 
   2  -9   9        1.78        5.98      8.74 o 
   3  -9   9       80.38       70.92     10.28 o 
   4  -9   9       34.27       31.95     10.12 o 
   5  -9   9        5.18        5.16     10.82 o 
   6  -9   9       11.91       30.43     12.26 o 
   7  -9   9       19.88       33.72     15.73 o 
 -11  -8   9      119.94       80.73     25.67 o 
 -10  -8   9       14.42       22.67     12.22 o 
  -9  -8   9        4.97        3.44     10.28 o 
  -8  -8   9       15.55       10.09     10.07 o 
  -7  -8   9       29.55       46.13      9.75 o 
  -6  -8   9      199.48      196.20     11.02 o 
  -5  -8   9      597.11      575.29     15.79 o 
  -4  -8   9      273.69      280.16     11.07 o 
  -3  -8   9      365.33      369.37     13.03 o 
  -2  -8   9      108.95      111.62      7.34 o 
  -1  -8   9      253.05      248.70      9.69 o 
   0  -8   9      506.85      552.11     13.78 o 
   1  -8   9     1368.31     1266.80     25.34 o 
   2  -8   9      527.25      508.49     15.60 o 
   3  -8   9       23.91       16.60      8.97 o 
   4  -8   9       84.91       75.03     10.88 o 
   5  -8   9       32.84       30.12     19.91 o 
   6  -8   9        2.99       17.50     11.25 o 
   7  -8   9       28.98       29.93     19.65 o 
   8  -8   9        8.58       -1.35     16.44 o 
 -11  -7   9        0.80       -1.35     16.29 o 
 -10  -7   9       29.28       20.67     12.89 o 
  -9  -7   9      153.02      125.76     13.39 o 
  -8  -7   9      231.79      257.54     15.11 o 
  -7  -7   9      484.46      454.06     17.21 o 
  -6  -7   9     1085.39     1048.10     24.72 o 
  -5  -7   9      887.93      835.28     21.03 o 
  -4  -7   9        3.90        1.62      4.36 o 
  -3  -7   9       27.31       30.67      5.08 o 
  -2  -7   9       41.94       55.68      5.59 o 
  -1  -7   9      149.04      156.88      8.01 o 
   0  -7   9      383.03      365.63     12.13 o 
   1  -7   9     1049.83     1089.29     20.03 o 
   2  -7   9      192.06      195.14     11.06 o 
   3  -7   9       11.90       22.58      7.64 o 
   4  -7   9       77.44       63.06     10.55 o 
   5  -7   9       97.35       96.94     16.06 o 
   6  -7   9        6.94       21.92     10.95 o 
   7  -7   9      144.80      178.80     25.54 o 
   8  -7   9       30.05       25.54     30.13 o 
   9  -7   9      175.81      195.79     22.64 o 
 -11  -6   9       38.08       48.94     14.06 o 
 -10  -6   9      425.63      422.87     27.84 o 
  -9  -6   9      212.53      213.03     23.16 o 
  -8  -6   9      928.90      890.63     28.82 o 
  -7  -6   9       84.43       74.94      9.65 o 
  -6  -6   9       14.80        7.59      7.25 o 
  -5  -6   9       40.00       30.55      7.09 o 
  -4  -6   9       21.95       31.49      6.70 o 
  -3  -6   9       76.79       53.37      5.59 o 
  -2  -6   9      364.55      368.73     10.47 o 
  -1  -6   9       41.03       54.86      5.15 o 
   0  -6   9       61.91       66.10      6.48 o 
   1  -6   9      577.45      619.03     14.05 o 
   2  -6   9      217.29      239.29     12.79 o 
   3  -6   9     4846.44     4858.11     66.20 o 
   4  -6   9     1046.98     1098.56     27.82 o 
   5  -6   9        0.40      -13.54      9.03 o 
   6  -6   9       16.40       18.71     10.20 o 
   7  -6   9        4.02        2.77     12.47 o 
   8  -6   9        6.26      -17.97     14.73 o 
   9  -6   9        8.07       19.36     17.72 o 
 -11  -5   9       46.62       48.84     13.84 o 
 -10  -5   9       38.92       30.59     15.57 o 
  -9  -5   9      101.55      111.02     13.57 o 
  -8  -5   9      486.61      449.55     18.89 o 
  -7  -5   9        3.90       12.27      8.43 o 
  -6  -5   9      380.48      400.74     13.87 o 
  -5  -5   9     1461.45     1446.18     26.05 o 
  -4  -5   9      152.66      154.17      8.74 o 
  -3  -5   9       10.60        8.53      5.68 o 
  -2  -5   9     1274.53     1397.78     21.56 o 
  -1  -5   9      266.99      307.94      8.50 o 
   0  -5   9      164.69      182.26      7.05 o 
   1  -5   9      613.27      672.19     14.55 o 
   2  -5   9      264.51      303.30      9.87 o 
   3  -5   9      606.39      633.76     19.95 o 
   4  -5   9       75.31       43.14      8.30 o 
   5  -5   9      323.29      356.45     16.17 o 
   6  -5   9      927.29      941.30     31.72 o 
   7  -5   9       36.66       18.79     11.19 o 
   8  -5   9        6.90       -7.70     14.95 o 
   9  -5   9       13.07      -12.05     18.34 o 
  10  -5   9        2.15       36.51     18.92 o 
 -11  -4   9        8.57       -7.93     12.56 o 
 -10  -4   9       28.80       25.79     13.05 o 
  -9  -4   9      101.46      112.01     14.05 o 
  -8  -4   9      137.55      113.50     10.99 o 
  -7  -4   9      218.51      245.62     12.54 o 
  -6  -4   9       67.97       68.91      8.89 o 
  -5  -4   9        1.31        1.88      6.62 o 
  -4  -4   9       29.66       26.62      6.68 o 
  -3  -4   9        8.87       29.92      6.21 o 
  -2  -4   9     1094.74     1142.91     18.81 o 
  -1  -4   9     2050.65     2104.11     28.48 o 
   0  -4   9      654.66      580.42     13.34 o 
   1  -4   9     1508.49     1467.51     22.16 o 
   2  -4   9       10.63       23.33      4.82 o 
   3  -4   9     1708.48     1826.88     29.02 o 
   4  -4   9      343.01      305.13     12.95 o 
   5  -4   9     1692.20     1754.18     37.90 o 
   6  -4   9      598.20      632.21     30.78 o 
   7  -4   9      253.02      217.32     30.23 o 
   8  -4   9      106.47      108.42     17.72 o 
   9  -4   9       81.49      111.18     20.30 o 
  10  -4   9       95.58      106.51     20.84 o 
 -11  -3   9      122.93      129.29     13.78 o 
 -10  -3   9        2.23        2.78     10.24 o 
  -9  -3   9       28.72       39.65     12.27 o 
  -8  -3   9       53.01       57.64     10.22 o 
  -7  -3   9      195.13      197.35     12.02 o 
  -6  -3   9      140.28      153.64     10.53 o 
  -5  -3   9       42.34       32.34      6.40 o 
  -4  -3   9      542.53      501.05     20.37 o 
  -3  -3   9      329.36      319.90     15.68 o 
  -2  -3   9     1633.88     1689.11     27.00 o 
  -1  -3   9      191.50      235.16      8.03 o 
   0  -3   9      848.08      853.84     15.02 o 
   1  -3   9      193.14      187.95      7.27 o 
   2  -3   9       25.86       29.48      5.91 o 
   3  -3   9     3339.17     3653.54     55.49 o 
   4  -3   9       57.20       56.10      6.14 o 
   5  -3   9      209.14      198.01     13.39 o 
   6  -3   9      540.45      530.03     19.64 o 
   7  -3   9      615.41      655.65     26.55 o 
   8  -3   9       17.04       16.34     14.54 o 
   9  -3   9       71.02       73.25     17.90 o 
  10  -3   9        3.70        8.24     17.53 o 
  11  -3   9       27.67       30.78     20.13 o 
 -11  -2   9       42.30       52.05     15.68 o 
 -10  -2   9       20.00       28.09     13.22 o 
  -9  -2   9        9.76       20.31      9.84 o 
  -8  -2   9      214.65      247.75     15.29 o 
  -7  -2   9      172.97      183.63     13.86 o 
  -6  -2   9      407.82      394.36     14.05 o 
  -5  -2   9       52.61       47.36      7.22 o 
  -4  -2   9      169.44      165.57     10.09 o 
  -3  -2   9       45.57       25.61      5.46 o 
  -2  -2   9      161.05      175.02      9.86 o 
  -1  -2   9     2509.92     2478.88     36.12 o 
   0  -2   9       30.46       70.53      6.07 o 
   1  -2   9        7.33        5.37      4.64 o 
   2  -2   9      113.58      168.80      6.73 o 
   3  -2   9      247.75      248.12      9.31 o 
   4  -2   9      325.82      338.13     11.81 o 
   5  -2   9        0.02       -0.35      4.27 o 
   6  -2   9        3.61       -1.03      8.17 o 
   7  -2   9      539.87      519.57     22.75 o 
   8  -2   9      532.80      598.62     39.95 o 
   9  -2   9       21.60       11.42     15.93 o 
  10  -2   9       46.01       35.48     18.51 o 
  11  -2   9       42.93       34.96     19.38 o 
 -11  -1   9       18.31       35.27     17.90 o 
 -10  -1   9       43.16       46.28     11.63 o 
  -9  -1   9      394.90      383.28     19.14 o 
  -8  -1   9       62.15       60.04     12.10 o 
  -7  -1   9        2.82        4.70      8.27 o 
  -6  -1   9      298.87      333.49     13.15 o 
  -5  -1   9      246.20      222.97      9.72 o 
  -4  -1   9     1853.01     1808.79     29.56 o 
  -3  -1   9     2590.17     2438.41     33.74 o 
  -2  -1   9     3657.12     3678.47     51.17 o 
  -1  -1   9       67.84       63.05      6.07 o 
   0  -1   9      190.32      156.77      7.70 o 
   1  -1   9      121.14      133.58     12.31 o 
   2  -1   9        1.48       -0.24      6.03 o 
   3  -1   9      136.96      144.88      8.17 o 
   4  -1   9      342.02      369.61     14.27 o 
   5  -1   9       41.04       50.28      6.07 o 
   6  -1   9      326.02      305.17     11.57 o 
   7  -1   9      337.44      344.65     18.09 o 
   8  -1   9       19.33       -1.15     13.19 o 
   9  -1   9      488.19      473.00     26.75 o 
  10  -1   9        8.97       12.44     17.61 o 
  11  -1   9       77.67       83.82     32.42 o 
  12  -1   9        0.72       27.23     24.89 o 
 -10   0   9      136.99      131.22     18.46 o 
  -9   0   9      215.31      230.86     14.18 o 
  -8   0   9       48.70       69.80     10.07 o 
  -7   0   9      378.26      359.80     18.91 o 
  -6   0   9     1141.62     1153.64     24.04 o 
  -5   0   9     1179.82     1107.74     22.36 o 
  -4   0   9      371.82      393.88     12.25 o 
  -3   0   9      306.09      318.35     10.02 o 
  -2   0   9     1175.95     1086.27     19.94 o 
  -1   0   9        5.97        0.85      4.83 o 
   0   0   9        7.60       14.31      5.62 o 
   1   0   9     2227.62     1983.43     32.93 o 
   2   0   9     2243.77     2383.50     39.41 o 
   3   0   9     5517.78     5995.63    102.26 o 
   4   0   9      272.14      288.19     10.38 o 
   5   0   9       24.37       28.94      4.94 o 
   6   0   9        0.26       -1.56      4.79 o 
   7   0   9       60.81       64.45      6.61 o 
   8   0   9        0.83       -8.33      8.57 o 
   9   0   9        5.78        1.97      9.88 o 
  10   0   9       14.11      -15.74     15.51 o 
  11   0   9      105.82      113.55     22.92 o 
  12   0   9        5.27       -0.34     19.90 o 
 -10   1   9        5.97        5.04     17.18 o 
  -9   1   9       55.78       70.87     13.78 o 
  -8   1   9       28.66       38.87      9.67 o 
  -7   1   9      213.54      217.55     11.93 o 
  -6   1   9       61.67       52.30     10.13 o 
  -5   1   9     1748.62     1762.82     28.06 o 
  -4   1   9       66.83       81.50     10.44 o 
  -3   1   9      678.10      636.33     20.34 o 
  -2   1   9      883.87      850.67     28.27 o 
  -1   1   9     1069.82     1010.28     18.52 o 
   0   1   9     3897.97     4045.64     54.81 o 
   1   1   9      172.75      181.73      8.61 o 
   2   1   9       40.08       32.25      5.69 o 
   3   1   9     2584.53     2779.33     43.64 o 
   4   1   9      125.81      149.93      7.00 o 
   5   1   9       49.44       70.18      5.59 o 
   6   1   9      787.22      854.57     16.04 o 
   7   1   9       89.72       87.23      6.98 o 
   8   1   9       28.14       35.07      9.79 o 
   9   1   9        0.91       -2.16     17.24 o 
  10   1   9      101.88       73.47     12.33 o 
  11   1   9      221.12      189.18     23.38 o 
  12   1   9        9.55       -2.29     19.91 o 
 -10   2   9        5.02       11.40     16.38 o 
  -9   2   9       14.61      -12.74     13.74 o 
  -8   2   9      101.69      115.09     14.24 o 
  -7   2   9       52.89       63.21      9.27 o 
  -6   2   9      721.82      688.72     18.01 o 
  -5   2   9      446.30      424.97     14.48 o 
  -4   2   9     1425.01     1413.93     23.39 o 
  -3   2   9      166.15      192.69      8.28 o 
  -2   2   9      532.16      516.53     13.41 o 
  -1   2   9       14.46        9.92      4.89 o 
   0   2   9     6414.97     6517.77     84.64 o 
   1   2   9      212.41      266.33     13.52 o 
   2   2   9     1837.50     1711.92     25.87 o 
   3   2   9     1156.27     1042.16     20.55 o 
   4   2   9      295.38      295.83     12.95 o 
   5   2   9      825.91      868.97     16.26 o 
   6   2   9       31.46       26.25      4.79 o 
   7   2   9      459.45      461.67     17.95 o 
   8   2   9        7.22        5.31      7.67 o 
   9   2   9        7.52       -2.50     10.46 o 
  10   2   9       12.92       -0.55     12.02 o 
  11   2   9      566.69      590.89     63.26 o 
  12   2   9       51.27       69.98     21.06 o 
  13   2   9      139.76      133.25     29.47 o 
  -9   3   9       15.13       21.67     15.61 o 
  -8   3   9        8.44       19.40     16.30 o 
  -7   3   9      501.61      505.42     20.00 o 
  -6   3   9      105.62       81.55      8.57 o 
  -5   3   9       86.57       70.32      7.32 o 
  -4   3   9       62.72       62.06      8.88 o 
  -3   3   9      582.13      551.11     13.38 o 
  -2   3   9      393.11      373.22     10.76 o 
  -1   3   9     3697.78     3657.07     46.60 o 
   0   3   9      259.19      400.73     11.17 o 
   1   3   9     6503.98     6971.17     90.12 o 
   2   3   9      384.16      430.78     13.61 o 
   3   3   9      107.07      103.72      7.30 o 
   4   3   9       21.05       38.63      6.47 o 
   5   3   9        3.25        4.90      6.15 o 
   6   3   9      261.91      249.88      7.91 o 
   7   3   9     2047.50     2061.73     33.36 o 
   8   3   9      128.65       88.83     17.11 o 
   9   3   9       58.66       81.19     10.16 o 
  10   3   9      311.02      355.78     18.89 o 
  11   3   9      123.89      143.61     15.91 o 
  12   3   9      194.56      263.50     19.57 o 
  13   3   9        4.51       -5.04     21.24 o 
  -9   4   9       18.28        7.00     15.23 o 
  -8   4   9        3.35       21.22     14.02 o 
  -7   4   9      414.97      444.77     22.40 o 
  -6   4   9       20.93       18.33     10.25 o 
  -5   4   9       58.82       69.67      9.28 o 
  -4   4   9      287.57      282.08     12.50 o 
  -3   4   9      311.57      306.96      9.61 o 
  -2   4   9      363.51      399.21     12.27 o 
  -1   4   9        7.64       13.80      4.57 o 
   0   4   9       70.59      104.76      6.11 o 
   1   4   9      179.09      150.00      6.03 o 
   2   4   9       36.83       19.61      4.65 o 
   3   4   9       17.11       22.07      5.11 o 
   4   4   9      420.97      474.40     13.85 o 
   5   4   9     1371.70     1419.01     27.01 o 
   6   4   9      252.66      253.45     15.52 o 
   7   4   9      126.71      120.74      8.93 o 
   8   4   9        0.04        3.54      7.58 o 
   9   4   9       13.20       15.54      9.40 o 
  10   4   9       12.40        8.67     11.16 o 
  11   4   9      111.21      117.74     15.37 o 
  12   4   9       63.37       60.65     15.38 o 
  13   4   9        9.26       15.41     21.24 o 
  -9   5   9       13.31       13.67     16.08 o 
  -8   5   9      174.33      178.47     18.65 o 
  -7   5   9       70.90       75.39     16.07 o 
  -6   5   9      435.69      418.92     20.86 o 
  -5   5   9       65.86       68.46     11.11 o 
  -4   5   9        6.72        7.36      7.27 o 
  -3   5   9      189.02      186.86      6.13 o 
  -2   5   9      423.55      386.14      8.83 o 
  -1   5   9      126.15      128.62      5.57 o 
   0   5   9      974.89      990.95     18.90 o 
   1   5   9     1392.36     1321.68     21.01 o 
   2   5   9     3309.72     3307.17     38.51 o 
   3   5   9     1095.76     1034.57     31.59 o 
   4   5   9       10.12        0.18      5.91 o 
   5   5   9       48.63       62.10      7.49 o 
   6   5   9       29.01       37.81      4.42 o 
   7   5   9     1571.28     1505.80     38.78 o 
   8   5   9      315.23      335.95     22.66 o 
   9   5   9       13.62       22.93      9.36 o 
  10   5   9      352.48      386.14     17.30 o 
  11   5   9       54.33       50.03     14.12 o 
  12   5   9       61.34       57.01     20.99 o 
  13   5   9        0.11       12.58     16.84 o 
  -8   6   9       50.97       62.03     16.88 o 
  -7   6   9        0.31      -13.31     13.31 o 
  -6   6   9      192.01      201.16     17.44 o 
  -5   6   9       28.39       23.13     11.91 o 
  -4   6   9        5.58       -3.54      7.48 o 
  -3   6   9      135.50      149.16     10.92 o 
  -2   6   9       18.14       20.12      7.03 o 
  -1   6   9     1417.85     1349.45     35.58 o 
   0   6   9      332.72      374.03      7.98 o 
   1   6   9       50.57       62.62      4.48 o 
   2   6   9      344.37      343.87      9.61 o 
   3   6   9       73.84       64.55      5.75 o 
   4   6   9     1095.68      979.12     20.65 o 
   5   6   9      779.27      737.24     15.44 o 
   6   6   9     2056.28     1995.60     30.95 o 
   7   6   9      102.76      110.76      9.02 o 
   8   6   9        2.36        2.38      9.47 o 
   9   6   9      345.65      363.61     15.98 o 
  10   6   9      141.16      149.98     13.33 o 
  11   6   9       91.06       70.25     14.40 o 
  12   6   9        3.90       -4.06     16.11 o 
  13   6   9       49.20       63.14     19.50 o 
  -7   7   9       49.28       59.89     15.99 o 
  -6   7   9       27.71       18.06     13.90 o 
  -5   7   9       14.11       20.03     12.20 o 
  -4   7   9       85.64       95.96     10.67 o 
  -3   7   9       30.41       25.98      7.66 o 
  -2   7   9       40.62       48.69      8.67 o 
  -1   7   9     1054.29     1082.46     20.67 o 
   0   7   9     1046.19     1051.96     17.80 o 
   1   7   9      648.46      608.03     14.20 o 
   2   7   9      988.94      957.18     13.56 o 
   3   7   9     1348.58     1368.59     21.08 o 
   4   7   9      368.95      434.15     13.46 o 
   5   7   9      166.54      179.55     11.32 o 
   6   7   9      463.94      451.61     11.62 o 
   7   7   9      531.12      481.62     14.99 o 
   8   7   9        7.69        2.07      7.33 o 
   9   7   9       95.02      106.86     11.56 o 
  10   7   9       26.09       18.38     10.13 o 
  11   7   9      224.31      256.64     18.50 o 
  12   7   9       11.50       34.71     16.66 o 
  13   7   9        6.27       16.77     18.39 o 
  -7   8   9       69.30      118.21     17.30 o 
  -6   8   9       51.70       46.23     14.73 o 
  -5   8   9       65.21       51.94     13.48 o 
  -4   8   9        8.76       16.62      9.46 o 
  -3   8   9      128.36      119.41     10.70 o 
  -2   8   9      118.44      140.48     12.29 o 
  -1   8   9       78.60       78.00     10.15 o 
   0   8   9      256.65      221.14      8.47 o 
   1   8   9      116.10      124.65      6.97 o 
   2   8   9      121.32      143.83      9.68 o 
   3   8   9       12.34       11.26      4.85 o 
   4   8   9      527.63      476.84     10.84 o 
   5   8   9      376.71      385.56     13.41 o 
   6   8   9      211.90      192.04      9.82 o 
   7   8   9      346.26      341.06     21.99 o 
   8   8   9      596.93      607.09     19.26 o 
   9   8   9        3.19        5.18     10.75 o 
  10   8   9      138.31      126.25     14.65 o 
  11   8   9      257.27      241.81     18.34 o 
  12   8   9       14.94       17.15     17.93 o 
  13   8   9       44.54       24.44     25.87 o 
  -6   9   9        0.59       -7.67     13.95 o 
  -5   9   9       43.95       30.52     15.81 o 
  -4   9   9       51.33       45.69     11.91 o 
  -3   9   9       46.07       34.18      9.49 o 
  -2   9   9      105.77       91.69     21.61 o 
  -1   9   9      401.00      422.42     21.07 o 
   0   9   9       85.35       83.15      8.44 o 
   1   9   9      330.03      292.49     11.23 o 
   2   9   9     1557.93     1476.24     22.67 o 
   3   9   9       27.68       24.87      7.47 o 
   4   9   9      519.81      477.99     13.41 o 
   5   9   9       90.40       59.93     19.37 o 
   6   9   9        0.57       -0.59      8.41 o 
   7   9   9       87.10      107.41     10.59 o 
   8   9   9      564.86      611.84     38.57 o 
   9   9   9       40.81       24.90     11.53 o 
  10   9   9      385.85      415.59     21.28 o 
  11   9   9       68.82       57.18     18.11 o 
  12   9   9       37.53       17.54     14.21 o 
  13   9   9      183.65      216.34     27.18 o 
  -5  10   9       15.65        8.75     13.42 o 
  -4  10   9      176.17      185.89     14.37 o 
  -3  10   9       76.25       60.66     12.38 o 
  -2  10   9      364.18      329.44     32.09 o 
  -1  10   9      386.66      388.07     20.70 o 
   0  10   9        8.25       16.17      8.50 o 
   1  10   9      189.35      155.54     11.01 o 
   2  10   9       60.43       73.79      8.03 o 
   3  10   9      814.27      785.78     20.14 o 
   4  10   9     1186.45     1159.22     23.80 o 
   5  10   9      134.70      143.12     17.99 o 
   6  10   9      497.33      530.52     17.63 o 
   7  10   9     1952.59     1929.18     37.17 o 
   8  10   9        8.15       -1.92      9.37 o 
   9  10   9      343.45      331.17     20.80 o 
  10  10   9      155.22      153.13     16.03 o 
  11  10   9       14.76       -3.94     13.01 o 
  12  10   9       29.63       35.58     14.79 o 
  13  10   9      150.72      191.25     44.21 o 
  -4  11   9       19.37       22.48     12.26 o 
  -3  11   9        7.70       10.11     12.88 o 
  -2  11   9        1.10       -4.61     12.90 o 
  -1  11   9       46.27       30.60     12.90 o 
   0  11   9       73.48       67.95     10.45 o 
   1  11   9      362.44      379.92     18.97 o 
   2  11   9      300.53      288.11     13.54 o 
   3  11   9      201.92      198.05     11.83 o 
   4  11   9      844.09      812.48     33.26 o 
   5  11   9       34.25       31.82     12.13 o 
   6  11   9       59.28       55.39      9.91 o 
   7  11   9        7.72       -1.16      8.96 o 
   8  11   9       91.23       60.76     11.23 o 
   9  11   9      914.31      893.40     25.84 o 
  10  11   9       64.17       44.72     14.12 o 
  11  11   9       68.51       81.40     15.76 o 
  12  11   9       80.71       77.67     16.52 o 
  13  11   9      139.78      165.56     19.87 o 
  -4  12   9        0.07      -10.12     12.47 o 
  -3  12   9        1.84      -11.45     11.01 o 
  -2  12   9       83.53      109.23     26.98 o 
  -1  12   9       11.59      -17.92     12.58 o 
   0  12   9      179.25      215.79     13.36 o 
   1  12   9        9.75        1.49      9.19 o 
   2  12   9      356.91      371.78     15.28 o 
   3  12   9      229.24      225.54     13.33 o 
   4  12   9        7.23        8.91      8.79 o 
   5  12   9       21.41       41.46     12.48 o 
   6  12   9      229.54      226.85     14.56 o 
   7  12   9      410.84      439.48     19.23 o 
   8  12   9      444.19      410.67     19.50 o 
   9  12   9        7.68        4.24     11.75 o 
  10  12   9      321.21      309.78     23.03 o 
  11  12   9      224.36      189.52     46.17 o 
  12  12   9       13.07        5.35     18.25 o 
  -2  13   9       12.46       21.89     13.98 o 
  -1  13   9      346.27      340.51     21.63 o 
   0  13   9       14.26       27.35     10.29 o 
   1  13   9       37.69       34.66     10.32 o 
   2  13   9      199.05      231.96     18.65 o 
   3  13   9     1278.74     1274.80     47.17 o 
   4  13   9        7.51       -4.94     11.09 o 
   5  13   9      347.31      365.72     20.11 o 
   6  13   9       51.75       55.07     12.34 o 
   7  13   9      353.53      372.13     19.27 o 
   8  13   9      130.55      125.35     19.05 o 
   9  13   9        9.27       21.54     12.68 o 
  10  13   9       62.27       99.50     18.72 o 
  11  13   9      230.56      252.31     24.28 o 
  12  13   9       93.84      100.36     21.71 o 
  -1  14   9        1.08       -0.91     19.98 o 
   0  14   9      147.56      156.53     24.23 o 
   1  14   9       17.01       21.61     18.99 o 
   2  14   9      161.09      174.15     15.73 o 
   3  14   9        1.44       -4.14     11.80 o 
   4  14   9      257.66      263.29     17.79 o 
   5  14   9       47.97       39.71     11.09 o 
   6  14   9      160.99      125.35     13.48 o 
   7  14   9      134.86      146.39     14.74 o 
   8  14   9      312.04      291.30     18.36 o 
   9  14   9      383.11      341.21     20.10 o 
  10  14   9       30.12       17.70     24.56 o 
  11  14   9      273.95      255.41     24.70 o 
   0  15   9       35.24       61.56     21.61 o 
   1  15   9        0.62        4.58     19.65 o 
   2  15   9       23.40       43.23     19.65 o 
   3  15   9       11.46       19.06     12.94 o 
   4  15   9      309.58      327.81     20.14 o 
   5  15   9       22.16       16.17     11.54 o 
   6  15   9      607.34      567.52     29.25 o 
   7  15   9       30.50       18.13     12.60 o 
   8  15   9       48.74       59.28     13.71 o 
   9  15   9       15.14       20.82     13.47 o 
  10  15   9        0.94      -23.59     15.73 o 
   2  16   9       42.51       58.29     22.27 o 
   3  16   9      123.67      137.54     24.89 o 
   4  16   9       40.24       39.62     15.28 o 
   5  16   9        1.43        1.31     10.95 o 
   6  16   9        3.67        1.28     11.96 o 
   7  16   9      316.87      330.03     18.97 o 
   8  16   9       10.41        2.10     13.22 o 
   9  16   9      227.86      240.63     18.90 o 
  -6 -15  10      103.55       58.95     15.74 o 
  -5 -15  10        5.05       -1.87     15.46 o 
  -4 -15  10       11.51       34.17     13.16 o 
  -3 -15  10       24.66       19.68     16.67 o 
  -2 -15  10        4.08      -14.67     16.05 o 
  -1 -15  10       60.43       67.50     17.93 o 
  -8 -14  10       46.43       42.19     16.08 o 
  -7 -14  10        4.08       -8.54     13.84 o 
  -6 -14  10      763.36      751.78     28.13 o 
  -5 -14  10        7.45        5.95     12.74 o 
  -4 -14  10        5.38       30.47     13.05 o 
  -3 -14  10      158.25      152.55     18.05 o 
  -2 -14  10        0.28        4.73     10.83 o 
  -1 -14  10       11.93       12.46     14.90 o 
   0 -14  10       86.04       85.40     23.25 o 
   1 -14  10       23.81       10.67     15.66 o 
  -9 -13  10       56.52       69.45     21.61 o 
  -8 -13  10      310.74      299.27     26.25 o 
  -7 -13  10       16.82       35.04     14.25 o 
  -6 -13  10        7.44        4.38     12.78 o 
  -5 -13  10      455.10      481.55     22.24 o 
  -4 -13  10      254.02      260.60     17.42 o 
  -3 -13  10       28.00       20.93     11.88 o 
  -2 -13  10       46.35       43.72     11.54 o 
  -1 -13  10      116.63      130.85     19.79 o 
   0 -13  10        6.62       -9.72     14.05 o 
   1 -13  10        8.65        0.11     30.13 o 
   2 -13  10       37.53       11.83     17.03 o 
   3 -13  10       83.75      121.16     19.02 o 
  -9 -12  10        1.97        1.71     23.71 o 
  -8 -12  10        5.08      -16.83     13.71 o 
  -7 -12  10        2.23       15.30     13.31 o 
  -6 -12  10        9.60       16.95     13.16 o 
  -5 -12  10      219.48      239.22     17.72 o 
  -4 -12  10      467.94      448.07     33.01 o 
  -3 -12  10      143.28      158.82     14.43 o 
  -2 -12  10      483.00      488.05     21.79 o 
  -1 -12  10       10.12        7.53      9.93 o 
   0 -12  10       97.88       91.79     18.34 o 
   1 -12  10        2.12        9.45      9.66 o 
   2 -12  10        3.25       18.32     14.28 o 
   3 -12  10        7.35        2.50     14.79 o 
   4 -12  10        3.88       41.36     16.60 o 
 -10 -11  10      142.67      160.98     19.60 o 
  -9 -11  10        1.05        5.96     14.47 o 
  -8 -11  10       47.64       19.91     14.47 o 
  -7 -11  10        4.84       -8.44     12.09 o 
  -6 -11  10      222.83      233.23     19.90 o 
  -5 -11  10      392.47      441.76     23.39 o 
  -4 -11  10       71.45       64.18     12.34 o 
  -3 -11  10       42.03       47.98     11.29 o 
  -2 -11  10       85.56       93.67     12.04 o 
  -1 -11  10       35.32       30.96     17.95 o 
   0 -11  10      120.04      133.18     12.26 o 
   1 -11  10       10.01        0.82      9.53 o 
   2 -11  10       83.98       76.44     16.94 o 
   3 -11  10       81.35       58.84     11.08 o 
   4 -11  10       10.68       -0.54     14.90 o 
   5 -11  10       46.98       73.07     18.04 o 
 -10 -10  10        8.22      -14.74     14.92 o 
  -9 -10  10      309.18      324.58     22.12 o 
  -8 -10  10      107.80       93.94     15.21 o 
  -7 -10  10      117.16      118.84     13.85 o 
  -6 -10  10       17.26       25.61     12.45 o 
  -5 -10  10       32.32       40.14     13.39 o 
  -4 -10  10       20.84       23.17     11.17 o 
  -3 -10  10       19.09       33.82     10.68 o 
  -2 -10  10      991.15      942.24     26.66 o 
  -1 -10  10     1556.57     1584.61     38.83 o 
   0 -10  10      119.87      141.02     12.52 o 
   1 -10  10        0.87       -1.21      9.20 o 
   2 -10  10       92.41       76.29     11.23 o 
   3 -10  10        4.55        2.29      9.86 o 
   4 -10  10        1.32       -4.18     11.67 o 
   5 -10  10       26.91       35.97     12.44 o 
   6 -10  10       27.63       28.70     13.13 o 
 -11  -9  10        3.91        9.97     17.87 o 
 -10  -9  10        4.18       11.09     16.64 o 
  -9  -9  10       23.57       57.05     16.66 o 
  -8  -9  10        4.28       -1.53     11.56 o 
  -7  -9  10      173.74      164.23     11.83 o 
  -6  -9  10      137.39      135.41     10.35 o 
  -5  -9  10      234.11      234.66     11.30 o 
  -4  -9  10      456.59      455.80     17.22 o 
  -3  -9  10       33.42       26.44      9.45 o 
  -2  -9  10        7.85       19.14      8.00 o 
  -1  -9  10     1743.18     1708.73     41.83 o 
   0  -9  10     1087.50     1057.99     27.66 o 
   1  -9  10       38.04       64.26     10.25 o 
   2  -9  10        2.24       -8.47      9.11 o 
   3  -9  10       11.00        1.67      9.90 o 
   4  -9  10        0.50        6.66     10.20 o 
   5  -9  10        2.01       -3.31     10.63 o 
   6  -9  10        0.27        2.02     12.17 o 
   7  -9  10      270.83      320.24     23.38 o 
 -11  -8  10       13.46       40.82     25.24 o 
 -10  -8  10      292.94      319.89     23.99 o 
  -9  -8  10       40.37       30.95     16.17 o 
  -8  -8  10      534.98      558.03     20.55 o 
  -7  -8  10       69.19       59.89     10.52 o 
  -6  -8  10       10.92       -1.82     10.40 o 
  -5  -8  10        0.51       -3.85      7.16 o 
  -4  -8  10      153.62      161.11     11.72 o 
  -3  -8  10        2.72       11.12      8.33 o 
  -2  -8  10      581.60      565.60     17.46 o 
  -1  -8  10      389.56      354.55     15.54 o 
   0  -8  10      310.77      323.24     15.21 o 
   1  -8  10       12.86       -4.43      8.53 o 
   2  -8  10       22.82       13.32      9.27 o 
   3  -8  10       11.65        2.01      9.26 o 
   4  -8  10      594.59      592.54     20.91 o 
   5  -8  10       43.87       30.40     11.16 o 
   6  -8  10       19.21       36.77     21.48 o 
   7  -8  10       38.15       64.17     14.49 o 
   8  -8  10        0.02      -23.62     15.75 o 
 -11  -7  10        2.91       -4.59     15.49 o 
 -10  -7  10       50.79       55.16     13.81 o 
  -9  -7  10       62.73       31.24     14.09 o 
  -8  -7  10      343.25      332.03     21.08 o 
  -7  -7  10       20.41       10.47      9.54 o 
  -6  -7  10      352.93      369.88     15.79 o 
  -5  -7  10      852.72      786.28     21.15 o 
  -4  -7  10      222.86      239.14     12.37 o 
  -3  -7  10       12.70       16.60      7.03 o 
  -2  -7  10      150.54      176.16      8.62 o 
  -1  -7  10       57.27       65.88      6.64 o 
   0  -7  10      199.93      223.43      9.51 o 
   1  -7  10      717.18      704.65     16.20 o 
   2  -7  10       58.02       53.45      9.66 o 
   3  -7  10     1511.15     1515.34     34.81 o 
   4  -7  10       60.28       45.38     10.20 o 
   5  -7  10      156.84      150.39     17.04 o 
   6  -7  10       21.26        6.03     11.19 o 
   7  -7  10        0.09       -6.83     11.83 o 
   8  -7  10        1.08       -7.30     15.73 o 
 -11  -6  10       94.39      128.34     29.63 o 
 -10  -6  10       55.07       84.04     16.91 o 
  -9  -6  10      192.30      225.60     15.92 o 
  -8  -6  10       18.60       18.03     10.84 o 
  -7  -6  10      299.16      281.34     15.06 o 
  -6  -6  10       74.88       85.45     10.34 o 
  -5  -6  10        6.31        9.95      7.31 o 
  -4  -6  10       19.37        7.31      6.64 o 
  -3  -6  10       28.85       20.26      7.21 o 
  -2  -6  10      472.93      483.04     11.89 o 
  -1  -6  10        2.77        5.46      4.81 o 
   0  -6  10      512.14      534.91     13.78 o 
   1  -6  10      321.24      347.61     11.24 o 
   2  -6  10       87.06       82.92      7.31 o 
   3  -6  10      119.97      124.02     11.52 o 
   4  -6  10      132.62      135.21     12.44 o 
   5  -6  10       20.62       28.23     10.32 o 
   6  -6  10      206.68      240.66     18.75 o 
   7  -6  10        0.31       -2.92     11.16 o 
   8  -6  10       21.28       11.79     16.21 o 
   9  -6  10       15.66      -23.96     15.97 o 
 -11  -5  10       43.94       34.73     23.54 o 
 -10  -5  10       66.47       84.74     17.12 o 
  -9  -5  10       95.54       86.32     13.45 o 
  -8  -5  10       37.59       29.18      9.71 o 
  -7  -5  10       50.74       37.76      9.23 o 
  -6  -5  10      784.37      762.81     19.10 o 
  -5  -5  10       48.93       56.35      8.17 o 
  -4  -5  10      524.67      518.32     14.70 o 
  -3  -5  10        5.77        8.50      6.23 o 
  -2  -5  10     1077.34     1054.53     20.03 o 
  -1  -5  10      648.34      676.44     14.44 o 
   0  -5  10       12.01        7.22      4.83 o 
   1  -5  10      186.57      201.88      8.82 o 
   2  -5  10      526.85      574.20     14.43 o 
   3  -5  10     7165.28     7340.52    107.67 o 
   4  -5  10     1163.73     1132.09     34.34 o 
   5  -5  10        8.05       10.19      9.79 o 
   6  -5  10      799.59      787.32     30.10 o 
   7  -5  10       89.84       69.69     13.06 o 
   8  -5  10        1.49        9.36     15.39 o 
   9  -5  10       18.16       54.26     18.97 o 
  10  -5  10       12.12       -4.41     18.29 o 
 -11  -4  10       40.90       59.32     14.56 o 
 -10  -4  10        0.60       -1.47     18.56 o 
  -9  -4  10       74.52      101.08     13.43 o 
  -8  -4  10       46.92       47.00     10.41 o 
  -7  -4  10       11.20       10.73      8.83 o 
  -6  -4  10      588.41      563.92     17.23 o 
  -5  -4  10      210.92      225.66     13.99 o 
  -4  -4  10      572.65      586.71     15.59 o 
  -3  -4  10     1729.83     1826.42     29.86 o 
  -2  -4  10     1581.14     1607.37     26.59 o 
  -1  -4  10        9.00        7.22      5.02 o 
   0  -4  10     2302.84     2444.04     36.76 o 
   1  -4  10      129.03      143.89      7.03 o 
   2  -4  10      733.78      755.71     14.56 o 
   3  -4  10        1.95        6.93      5.92 o 
   4  -4  10      602.38      645.21     17.82 o 
   5  -4  10      590.56      557.02     34.50 o 
   6  -4  10      768.31      799.88     39.32 o 
   7  -4  10      142.08      154.77     24.28 o 
   8  -4  10      145.90      121.06     19.32 o 
   9  -4  10        8.38       -1.65     17.12 o 
  10  -4  10       34.40       45.34     19.85 o 
 -11  -3  10        7.33       -4.74     13.33 o 
 -10  -3  10        4.60       16.91     11.15 o 
  -9  -3  10       61.00       52.54     13.30 o 
  -8  -3  10      214.02      211.66     17.49 o 
  -7  -3  10        5.60        6.04      8.47 o 
  -6  -3  10       99.73      114.44      9.84 o 
  -5  -3  10      231.85      259.69     11.57 o 
  -4  -3  10      214.54      201.71     10.14 o 
  -3  -3  10     1270.51     1223.11     22.69 o 
  -2  -3  10       93.28      150.71      8.35 o 
  -1  -3  10      184.37      214.57     14.19 o 
   0  -3  10      394.58      448.01     16.45 o 
   1  -3  10      108.63      122.68      6.53 o 
   2  -3  10       49.96       46.84      6.34 o 
   3  -3  10      116.84      112.45      6.64 o 
   4  -3  10        2.27       -1.02      5.65 o 
   5  -3  10      336.15      301.73     24.65 o 
   6  -3  10        1.03        5.95      8.86 o 
   7  -3  10      738.16      798.20     29.47 o 
   8  -3  10      153.43      111.44     18.67 o 
   9  -3  10        1.24       -1.68     16.32 o 
  10  -3  10        0.51      -12.30     17.36 o 
  11  -3  10        4.77       33.30     21.23 o 
 -11  -2  10      196.74      227.22     19.81 o 
 -10  -2  10        1.63        0.62     11.10 o 
  -9  -2  10        0.45      -16.65     11.10 o 
  -8  -2  10       12.53       18.81     11.28 o 
  -7  -2  10      260.13      272.69     13.54 o 
  -6  -2  10       43.86       46.07      8.77 o 
  -5  -2  10      969.78      952.97     20.96 o 
  -4  -2  10       76.35       77.32      7.14 o 
  -3  -2  10      772.64      803.29     16.01 o 
  -2  -2  10      409.19      405.26     11.29 o 
  -1  -2  10      365.14      353.09     17.28 o 
   0  -2  10      459.22      464.15     14.19 o 
   1  -2  10       10.93       11.07      5.70 o 
   2  -2  10      409.31      436.66     10.83 o 
   3  -2  10       53.47       50.43      5.66 o 
   4  -2  10      295.94      301.86     10.16 o 
   5  -2  10       76.76       66.12     10.12 o 
   6  -2  10      482.08      456.40     25.60 o 
   7  -2  10     2469.93     2438.36     50.07 o 
   8  -2  10       77.71       76.57     35.37 o 
   9  -2  10      380.19      325.85     27.18 o 
  10  -2  10       87.75       85.95     19.22 o 
  11  -2  10        1.24       23.72     19.18 o 
 -10  -1  10       83.70       86.06     16.06 o 
  -9  -1  10      169.33      191.70     13.74 o 
  -8  -1  10      111.63       88.32     13.36 o 
  -7  -1  10        1.96        8.48     11.44 o 
  -6  -1  10      122.58      136.41     10.70 o 
  -5  -1  10        0.05       -2.81      7.17 o 
  -4  -1  10      153.96      163.43      8.87 o 
  -3  -1  10      141.46      135.63      8.74 o 
  -2  -1  10     1484.99     1554.35     26.40 o 
  -1  -1  10      488.29      427.40     12.40 o 
   0  -1  10     3153.59     3094.17     44.01 o 
   1  -1  10     4030.04     4236.29     63.72 o 
   2  -1  10        4.58        6.77      6.63 o 
   3  -1  10       23.25       27.52      6.52 o 
   4  -1  10      139.19      111.35     12.57 o 
   5  -1  10        4.52       14.37      6.40 o 
   6  -1  10       83.13       76.57     13.14 o 
   7  -1  10      256.84      240.53     13.50 o 
   8  -1  10      174.23      152.39     57.63 o 
   9  -1  10      424.91      392.31     34.06 o 
  10  -1  10       22.04       17.40     20.30 o 
  11  -1  10        0.09       18.88     18.51 o 
 -10   0  10       75.60      114.25     22.61 o 
  -9   0  10        9.91        0.04     12.99 o 
  -8   0  10       77.22       70.32     13.21 o 
  -7   0  10        5.31        2.23     10.67 o 
  -6   0  10      376.73      407.65     21.52 o 
  -5   0  10        4.68       -1.18      8.59 o 
  -4   0  10     2852.13     2719.94     38.27 o 
  -3   0  10      625.23      577.19     14.50 o 
  -2   0  10      103.23       97.16      7.73 o 
  -1   0  10       67.84       78.69      6.80 o 
   0   0  10       34.45       44.49      5.93 o 
   1   0  10        6.54        2.02      5.34 o 
   2   0  10      460.53      464.80     15.74 o 
   3   0  10      206.84      175.02     10.75 o 
   4   0  10     1033.20     1123.18     25.49 o 
   5   0  10      162.65      169.33     13.27 o 
   6   0  10       32.18       38.99      5.69 o 
   7   0  10       50.56       66.65      7.78 o 
   8   0  10      228.81      224.87     26.30 o 
   9   0  10      299.19      330.10     19.13 o 
  10   0  10      261.82      281.31     25.08 o 
  11   0  10      303.06      236.85     57.96 o 
  12   0  10      132.30      135.89     23.38 o 
 -10   1  10        2.31        5.18     16.63 o 
  -9   1  10       99.57       91.99     17.02 o 
  -8   1  10       67.03       60.22     10.37 o 
  -7   1  10       12.08       10.24     10.68 o 
  -6   1  10      249.39      240.83     14.69 o 
  -5   1  10       24.86       23.22      8.07 o 
  -4   1  10      361.42      332.61     12.46 o 
  -3   1  10      493.85      540.81     18.45 o 
  -2   1  10       59.14       49.00      7.09 o 
  -1   1  10     1425.00     1392.27     23.97 o 
   0   1  10      508.88      619.39     15.83 o 
   1   1  10     2016.57     2263.01     44.62 o 
   2   1  10       32.15       29.26      6.35 o 
   3   1  10      985.71     1123.39     26.65 o 
   4   1  10       11.42        6.39      5.53 o 
   5   1  10        0.42       -3.78      4.76 o 
   6   1  10       22.52       23.94      5.28 o 
   7   1  10       23.85       25.20      6.78 o 
   8   1  10       59.13       76.81     13.54 o 
   9   1  10       42.65       42.68     11.16 o 
  10   1  10      582.79      578.61     23.55 o 
  11   1  10      544.82      627.58     44.86 o 
  12   1  10       29.03       49.08     20.82 o 
  -9   2  10       16.04       -1.92     14.85 o 
  -8   2  10       23.46       24.41     20.34 o 
  -7   2  10      125.63      121.07     10.66 o 
  -6   2  10      292.85      308.58     16.07 o 
  -5   2  10       28.82       15.35      9.47 o 
  -4   2  10     1390.64     1230.67     22.30 o 
  -3   2  10      161.91      149.89      8.31 o 
  -2   2  10      174.30      183.45      9.13 o 
  -1   2  10     1303.75     1277.68     22.65 o 
   0   2  10      233.66      258.88     14.69 o 
   1   2  10      199.57      246.82     11.37 o 
   2   2  10      674.60      694.19     16.55 o 
   3   2  10       52.73       73.58      7.07 o 
   4   2  10       45.49       37.55      6.69 o 
   5   2  10     2255.44     2311.41     34.22 o 
   6   2  10        4.43        5.58      5.37 o 
   7   2  10      171.71      179.41      7.84 o 
   8   2  10      137.70      146.77     12.42 o 
   9   2  10       93.04       67.11     11.99 o 
  10   2  10       10.83       -0.60     11.50 o 
  11   2  10      154.31      142.24     15.88 o 
  12   2  10      132.36      141.02     24.80 o 
  -9   3  10       92.63      102.02     18.37 o 
  -8   3  10        6.51       31.10     14.56 o 
  -7   3  10      153.48      166.03     14.65 o 
  -6   3  10      163.41      192.58     13.85 o 
  -5   3  10       24.45       24.81      9.76 o 
  -4   3  10       64.95       52.66      8.55 o 
  -3   3  10        8.00       12.45      5.91 o 
  -2   3  10        2.99       11.33      6.13 o 
  -1   3  10      323.27      377.07     11.80 o 
   0   3  10       10.98        1.33      5.96 o 
   1   3  10      865.29      819.20     18.46 o 
   2   3  10       90.00      102.25      7.28 o 
   3   3  10     1390.36     1321.60     25.02 o 
   4   3  10        2.95        6.76      6.10 o 
   5   3  10      774.84      819.16     19.45 o 
   6   3  10      103.12       94.18      5.85 o 
   7   3  10       47.67       35.75      7.82 o 
   8   3  10       37.44       50.21      9.30 o 
   9   3  10       79.64       69.08     15.36 o 
  10   3  10      293.21      299.36     30.89 o 
  11   3  10      548.80      505.23     23.09 o 
  12   3  10       19.83       20.14     14.09 o 
  13   3  10       46.15        3.06     21.87 o 
  -9   4  10       13.92       21.90     16.91 o 
  -8   4  10       80.53       70.76     16.25 o 
  -7   4  10       29.06       11.13     18.99 o 
  -6   4  10      390.01      407.46     17.84 o 
  -5   4  10      328.64      337.58     15.93 o 
  -4   4  10      969.08      914.63     20.83 o 
  -3   4  10       89.89       87.87      8.46 o 
  -2   4  10      605.74      665.47     31.29 o 
  -1   4  10      135.22      115.42      7.77 o 
   0   4  10     1639.99     1615.08     30.72 o 
   1   4  10      280.00      297.84     11.23 o 
   2   4  10       26.21       31.24      5.67 o 
   3   4  10       64.98       85.72      6.63 o 
   4   4  10     1492.60     1498.08     31.67 o 
   5   4  10     2232.03     2277.88     39.06 o 
   6   4  10      112.66      116.91      6.74 o 
   7   4  10      110.75      111.60      8.85 o 
   8   4  10       16.60       22.49      8.53 o 
   9   4  10       15.15       -0.43      8.56 o 
  10   4  10       24.62       10.46     11.60 o 
  11   4  10       81.34       73.57     15.06 o 
  12   4  10        1.19       -9.65     13.12 o 
  13   4  10       11.65        6.49     22.17 o 
  -8   5  10       27.05       32.93     15.63 o 
  -7   5  10      126.62      139.79     23.22 o 
  -6   5  10      100.19       80.86     14.66 o 
  -5   5  10        5.99       -0.89      9.87 o 
  -4   5  10        3.37       -1.57      7.31 o 
  -3   5  10      672.23      607.10     16.51 o 
  -2   5  10      147.42      142.01     10.53 o 
  -1   5  10      106.18      128.85      7.74 o 
   0   5  10      533.00      478.64     21.11 o 
   1   5  10      896.83      831.68     14.17 o 
   2   5  10     1057.77      993.10     18.34 o 
   3   5  10     1399.19     1503.42     24.62 o 
   4   5  10      561.35      620.39     24.62 o 
   5   5  10      643.65      643.98     17.28 o 
   6   5  10      290.76      304.02     16.07 o 
   7   5  10      462.77      458.78     15.16 o 
   8   5  10      179.98      174.02     11.81 o 
   9   5  10      331.03      384.77     20.80 o 
  10   5  10       54.69       53.15     12.67 o 
  11   5  10        6.91        6.95     12.98 o 
  12   5  10       88.86       95.05     16.23 o 
  13   5  10        2.27      -14.24     16.85 o 
  -8   6  10        0.77       -2.36     15.40 o 
  -7   6  10       59.48       58.29     16.11 o 
  -6   6  10      100.22       97.85     15.32 o 
  -5   6  10       19.77       -1.37     11.82 o 
  -4   6  10        7.71       11.53      9.10 o 
  -3   6  10      362.12      372.48     13.62 o 
  -2   6  10      726.92      697.15     22.42 o 
  -1   6  10     1134.34     1149.14     18.17 o 
   0   6  10      997.53      981.32     15.36 o 
   1   6  10      109.45       85.70      5.87 o 
   2   6  10       28.89       28.54      5.03 o 
   3   6  10      876.22      885.18     19.02 o 
   4   6  10       60.87       68.91      7.65 o 
   5   6  10      863.95      885.16     20.60 o 
   6   6  10      790.12      762.51     16.19 o 
   7   6  10      764.27      818.20     19.09 o 
   8   6  10      258.50      278.97     14.22 o 
   9   6  10      603.78      658.25     21.10 o 
  10   6  10       16.22       21.23     10.54 o 
  11   6  10       13.48       13.91     13.04 o 
  12   6  10        0.43       17.91     17.32 o 
  13   6  10       22.87       29.70     18.78 o 
  -7   7  10       39.51       31.17     15.34 o 
  -6   7  10      204.21      227.84     27.30 o 
  -5   7  10       55.36       68.16     25.48 o 
  -4   7  10      255.77      226.38     15.98 o 
  -3   7  10       86.57       87.19     10.52 o 
  -2   7  10       50.28       10.30      8.70 o 
  -1   7  10      208.97      195.52     17.67 o 
   0   7  10        6.64        1.25      6.29 o 
   1   7  10      113.59      124.22      5.92 o 
   2   7  10      336.21      391.61      9.95 o 
   3   7  10       16.89       11.97      4.34 o 
   4   7  10     2111.52     2098.66     32.25 o 
   5   7  10      694.77      715.60     18.41 o 
   6   7  10        3.46       -4.17      6.25 o 
   7   7  10       30.38       15.72      7.63 o 
   8   7  10      124.20      109.25      9.89 o 
   9   7  10       44.72       33.19     10.41 o 
  10   7  10      242.28      262.47     18.13 o 
  11   7  10       43.63       41.28     14.12 o 
  12   7  10      276.78      339.30     93.98 o 
  13   7  10       17.91       15.84     18.35 o 
  -6   8  10       65.32       62.27     19.31 o 
  -5   8  10        0.06       -0.21     12.50 o 
  -4   8  10       15.23       31.41     10.33 o 
  -3   8  10       68.78       85.72     10.71 o 
  -2   8  10       30.52       54.36     21.61 o 
  -1   8  10      263.85      307.66     15.10 o 
   0   8  10      278.90      256.08     12.67 o 
   1   8  10      266.96      245.15     10.17 o 
   2   8  10       42.10       30.14      6.04 o 
   3   8  10     2316.07     2132.03     36.32 o 
   4   8  10     1606.60     1548.98     29.07 o 
   5   8  10        5.30        0.35      7.21 o 
   6   8  10      209.31      218.21     13.08 o 
   7   8  10      285.53      283.25     13.97 o 
   8   8  10       34.43       33.88     15.03 o 
   9   8  10      148.99      102.94     13.68 o 
  10   8  10      114.55      143.04     16.92 o 
  11   8  10       16.67       14.65     13.07 o 
  12   8  10        4.87       -2.00     17.85 o 
  13   8  10        8.06       38.75     24.56 o 
  -6   9  10        0.19      -13.24     13.96 o 
  -5   9  10      310.92      343.01     20.48 o 
  -4   9  10        1.03        3.23     12.34 o 
  -3   9  10       78.31       86.12     10.84 o 
  -2   9  10      309.16      304.55     29.47 o 
  -1   9  10        0.74       -4.06     11.47 o 
   0   9  10       20.06       27.83      9.01 o 
   1   9  10       72.64       61.93      8.08 o 
   2   9  10      121.79      137.27     10.97 o 
   3   9  10      326.99      360.48     15.20 o 
   4   9  10      124.52      118.03      9.40 o 
   5   9  10     1254.78     1223.99     30.18 o 
   6   9  10      271.24      240.22     14.72 o 
   7   9  10       14.09       20.81      9.31 o 
   8   9  10     1945.63     1877.24     37.74 o 
   9   9  10      271.34      267.99     18.15 o 
  10   9  10      156.19      168.29     15.83 o 
  11   9  10       10.67       13.87     12.81 o 
  12   9  10        4.60      -19.32     13.91 o 
  13   9  10       96.50      100.87     22.81 o 
  -5  10  10      118.31      134.85     17.34 o 
  -4  10  10       97.43       82.47     19.30 o 
  -3  10  10        2.54        3.75     11.16 o 
  -2  10  10      287.28      334.02     32.75 o 
  -1  10  10      186.64      186.38     17.53 o 
   0  10  10      425.02      445.49     17.66 o 
   1  10  10      263.20      256.03     13.70 o 
   2  10  10      499.74      490.06     21.96 o 
   3  10  10      130.87      137.57     10.12 o 
   4  10  10      213.29      200.05     11.16 o 
   5  10  10       13.06       -1.77      9.01 o 
   6  10  10       31.97       15.60      9.78 o 
   7  10  10      135.29      125.88     11.66 o 
   8  10  10      358.66      367.79     16.26 o 
   9  10  10       78.27      100.30     18.62 o 
  10  10  10       55.05       56.76     13.57 o 
  11  10  10      189.72      202.94     19.07 o 
  12  10  10       70.07       45.43     16.03 o 
  13  10  10       34.68       29.26     20.22 o 
  -4  11  10      239.30      236.01     23.58 o 
  -3  11  10       67.45       54.22     13.23 o 
  -2  11  10       68.58       51.51     12.08 o 
  -1  11  10       24.05       33.12     16.70 o 
   0  11  10        5.97        0.85      9.40 o 
   1  11  10      107.14       82.38     10.78 o 
   2  11  10       20.02       17.52      9.34 o 
   3  11  10      803.40      746.16     21.64 o 
   4  11  10      535.62      540.40     19.23 o 
   5  11  10      354.48      361.77     47.16 o 
   6  11  10      126.01      129.91     30.93 o 
   7  11  10      340.57      339.20     15.98 o 
   8  11  10       77.63       64.02     11.65 o 
   9  11  10       67.99       51.57     12.00 o 
  10  11  10       23.87       27.23     18.61 o 
  11  11  10       78.89       69.94     16.24 o 
  12  11  10       17.52       27.36     14.90 o 
  -3  12  10       30.36       31.24     13.18 o 
  -2  12  10       46.87       30.18     12.24 o 
  -1  12  10      136.14      123.75     17.43 o 
   0  12  10        1.84        3.63     10.15 o 
   1  12  10      703.78      728.36     22.61 o 
   2  12  10        3.69        1.99      9.39 o 
   3  12  10       25.70       21.15      9.57 o 
   4  12  10        3.71       11.07     10.05 o 
   5  12  10      290.86      244.48     19.98 o 
   6  12  10        5.91        5.46     10.07 o 
   7  12  10       67.02      103.74     14.73 o 
   8  12  10      353.14      330.29     28.45 o 
   9  12  10      217.38      203.09     27.18 o 
  10  12  10      353.20      375.90     25.82 o 
  11  12  10       44.25       27.68     17.53 o 
  12  12  10       38.06       26.26     26.20 o 
  -2  13  10      209.15      222.34     23.54 o 
  -1  13  10        0.95        9.06     15.73 o 
   0  13  10       92.29       85.38     12.59 o 
   1  13  10       13.92       25.90     13.21 o 
   2  13  10        0.06      -14.16      9.44 o 
   3  13  10       93.96       97.79     11.58 o 
   4  13  10      155.50      157.24     18.34 o 
   5  13  10      101.82      112.95     20.63 o 
   6  13  10      783.56      816.79     26.02 o 
   7  13  10      459.60      499.72     21.39 o 
   8  13  10      155.28      197.38     16.58 o 
   9  13  10       42.41       32.88     13.43 o 
  10  13  10        9.70      -19.20     20.30 o 
  11  13  10      345.68      353.41     26.95 o 
  -1  14  10        0.13      -11.13     17.03 o 
   0  14  10      124.17      182.73     26.20 o 
   1  14  10        4.51       14.41     19.65 o 
   2  14  10       43.03       32.55     13.66 o 
   3  14  10      585.11      631.85     27.02 o 
   4  14  10      101.97       75.18     14.54 o 
   5  14  10      113.20      105.13     19.32 o 
   6  14  10       18.04       21.74     11.57 o 
   7  14  10       33.25       25.29     11.92 o 
   8  14  10       25.50       23.58     24.08 o 
   9  14  10      135.28      166.26     16.98 o 
  10  14  10      105.65      103.26     19.43 o 
  11  14  10        5.71       29.09     21.61 o 
   1  15  10      116.85       81.21     22.27 o 
   2  15  10       73.29       56.33     22.27 o 
   3  15  10       36.34       55.37     14.45 o 
   4  15  10       11.46       12.85     14.12 o 
   5  15  10      123.25      103.26     13.81 o 
   6  15  10      340.85      410.04     20.02 o 
   7  15  10       11.74        6.02     12.47 o 
   8  15  10      141.04      125.33     15.73 o 
   9  15  10       72.31       61.42     15.21 o 
  10  15  10       29.56        8.84     18.67 o 
   3  16  10       90.94      123.13     25.54 o 
   4  16  10      184.28      182.37     19.45 o 
   5  16  10      128.80      133.71     14.47 o 
   6  16  10       78.31       91.25     14.47 o 
   7  16  10       87.15      101.92     14.68 o 
   8  16  10       85.15      102.52     15.87 o 
  -5 -15  11      124.15      140.58     17.85 o 
  -4 -15  11       13.47       -4.51     12.59 o 
  -3 -15  11       12.20       25.36     17.62 o 
  -2 -15  11       13.15       25.61     17.77 o 
  -7 -14  11        0.96        3.04     15.47 o 
  -6 -14  11      143.51      128.33     17.34 o 
  -5 -14  11        9.27        9.89     12.93 o 
  -4 -14  11       52.02       48.95     14.33 o 
  -3 -14  11        0.83       -5.32     19.32 o 
  -2 -14  11       43.88       29.78     12.89 o 
  -1 -14  11        0.41       11.03     15.86 o 
   0 -14  11        2.54       16.00     16.34 o 
   1 -14  11       35.61       38.12     17.44 o 
  -8 -13  11       26.85        7.21     15.34 o 
  -7 -13  11       39.15       53.01     15.74 o 
  -6 -13  11      337.67      300.39     44.40 o 
  -5 -13  11      214.19      241.69     18.58 o 
  -4 -13  11       49.95       49.22     13.50 o 
  -3 -13  11       21.47       28.28     12.17 o 
  -2 -13  11        4.30        3.98     11.54 o 
  -1 -13  11       21.08       22.94     11.49 o 
   0 -13  11       21.52       43.65     16.81 o 
   1 -13  11       68.74       55.23     16.95 o 
   2 -13  11       66.12       91.13     18.30 o 
  -9 -12  11       91.30       65.96     17.40 o 
  -8 -12  11       36.28       34.13     15.99 o 
  -7 -12  11       31.48       27.38     14.23 o 
  -6 -12  11        0.76        5.20     12.81 o 
  -5 -12  11       93.39       77.02     14.22 o 
  -4 -12  11       36.67       54.62     13.80 o 
  -3 -12  11       14.14       15.59     11.43 o 
  -2 -12  11       95.72      110.53     13.50 o 
  -1 -12  11       43.31       39.03     11.50 o 
   0 -12  11       57.16       63.08     14.71 o 
   1 -12  11      105.81      118.09     12.92 o 
   2 -12  11       12.05      -13.21     14.62 o 
   3 -12  11      274.12      332.65     35.04 o 
   4 -12  11       40.75       51.79     43.23 o 
  -9 -11  11       10.98       13.49     15.38 o 
  -8 -11  11       18.28       24.04     14.96 o 
  -7 -11  11       75.99       60.39     14.47 o 
  -6 -11  11        2.90        2.89     12.73 o 
  -5 -11  11      825.74      791.86     37.52 o 
  -4 -11  11      330.40      287.61     17.75 o 
  -3 -11  11      556.29      496.95     21.48 o 
  -2 -11  11      457.09      433.45     28.28 o 
  -1 -11  11       54.45       43.93     14.98 o 
   0 -11  11      332.93      371.01     22.93 o 
   1 -11  11       13.65       14.22     10.88 o 
   2 -11  11       52.62       43.07     12.01 o 
   3 -11  11      114.57      140.42     17.94 o 
   4 -11  11       87.75       59.93     16.99 o 
   5 -11  11        0.92      -15.60     18.34 o 
 -10 -10  11       53.54       72.97     17.96 o 
  -9 -10  11       71.66       87.98     17.44 o 
  -8 -10  11      205.64      248.50     19.64 o 
  -7 -10  11      354.20      334.78     20.75 o 
  -6 -10  11      587.23      607.55     24.93 o 
  -5 -10  11      112.11       84.85     22.76 o 
  -4 -10  11        9.52       15.17     11.07 o 
  -3 -10  11      127.85      122.47     13.48 o 
  -2 -10  11      199.43      160.13     22.00 o 
  -1 -10  11      272.47      271.96     21.11 o 
   0 -10  11      947.57      908.89     26.37 o 
   1 -10  11       77.80       80.28     11.51 o 
   2 -10  11       65.95       63.51     11.48 o 
   3 -10  11        2.28       -0.56     11.14 o 
   4 -10  11        0.51       12.37     14.68 o 
   5 -10  11      290.77      309.24     20.04 o 
   6 -10  11        0.13        4.98     13.01 o 
 -10  -9  11       39.65       22.02     18.48 o 
  -9  -9  11        0.85      -10.59     20.87 o 
  -8  -9  11       10.56        7.31     11.70 o 
  -7  -9  11       22.71        0.72      9.34 o 
  -6  -9  11      120.14      133.18     11.21 o 
  -5  -9  11      276.46      301.49     21.59 o 
  -4  -9  11       23.92       27.72     10.02 o 
  -3  -9  11      460.87      484.99     21.74 o 
  -2  -9  11      275.55      331.27     16.66 o 
  -1  -9  11      251.08      275.94     15.43 o 
   0  -9  11        5.19       -0.97      9.51 o 
   1  -9  11        0.05        6.34      9.75 o 
   2  -9  11      312.91      313.84     20.13 o 
   3  -9  11        0.46       -2.08     10.28 o 
   4  -9  11        0.24       -6.66     10.78 o 
   5  -9  11       49.24       48.21     12.63 o 
   6  -9  11        6.42      -17.00     12.55 o 
   7  -9  11      175.96      192.76     17.57 o 
 -10  -8  11      235.19      284.30     29.47 o 
  -9  -8  11        1.01       -5.68     11.01 o 
  -8  -8  11        4.73       -1.41     11.03 o 
  -7  -8  11      656.04      696.25     22.75 o 
  -6  -8  11        3.38       -3.97      9.36 o 
  -5  -8  11      338.43      342.04     13.73 o 
  -4  -8  11        5.55        9.60      7.54 o 
  -3  -8  11      288.55      309.41     14.29 o 
  -2  -8  11      164.38      131.13     13.14 o 
  -1  -8  11        0.70       -1.55      9.51 o 
   0  -8  11      170.37      192.54     19.14 o 
   1  -8  11     1425.98     1452.61     34.25 o 
   2  -8  11      137.56       96.40     14.79 o 
   3  -8  11       60.09       57.92     11.06 o 
   4  -8  11      476.87      467.66     29.34 o 
   5  -8  11        1.26       -6.26     10.57 o 
   6  -8  11       75.99       80.40     13.60 o 
   7  -8  11        9.10        8.71     13.22 o 
   8  -8  11       13.77       -1.96     17.14 o 
 -10  -7  11       18.63       22.69     15.67 o 
  -9  -7  11       15.71       18.28     14.65 o 
  -8  -7  11      675.63      653.34     27.04 o 
  -7  -7  11        3.60      -12.27     10.25 o 
  -6  -7  11        7.25       10.95     11.76 o 
  -5  -7  11      234.26      270.81     15.50 o 
  -4  -7  11       24.83       42.75      8.85 o 
  -3  -7  11       73.05       92.92     10.39 o 
  -2  -7  11      116.40      133.17      9.41 o 
  -1  -7  11       90.79       82.18      8.17 o 
   0  -7  11       15.23       24.54      9.44 o 
   1  -7  11       98.89       81.66     10.44 o 
   2  -7  11       94.56       85.56     11.83 o 
   3  -7  11      128.69      137.20     15.82 o 
   4  -7  11        1.32       -1.22      9.94 o 
   5  -7  11        0.83        5.87     10.70 o 
   6  -7  11        5.20        8.35     11.19 o 
   7  -7  11        1.40        8.82     12.58 o 
   8  -7  11        0.23       30.18     17.90 o 
 -11  -6  11        0.12      -14.40     16.42 o 
 -10  -6  11        0.23        1.21     15.78 o 
  -9  -6  11       15.60        7.04     12.90 o 
  -8  -6  11      929.25      910.64     26.75 o 
  -7  -6  11       10.46       12.22     10.17 o 
  -6  -6  11      288.24      323.00     15.84 o 
  -5  -6  11      130.63      125.46     13.71 o 
  -4  -6  11      223.74      205.16     12.01 o 
  -3  -6  11      176.77      232.22     10.60 o 
  -2  -6  11      347.51      311.68     12.32 o 
  -1  -6  11        1.00       -2.73      5.67 o 
   0  -6  11      179.83      168.77      9.18 o 
   1  -6  11       88.92       83.07      8.92 o 
   2  -6  11       14.63       12.69     13.53 o 
   3  -6  11     1259.87     1371.28     40.89 o 
   4  -6  11      666.98      647.50     21.99 o 
   5  -6  11      169.78      159.74     13.85 o 
   6  -6  11        2.40       -4.23     10.81 o 
   7  -6  11       38.20       44.58     12.70 o 
   8  -6  11       35.55       44.28     17.90 o 
   9  -6  11       61.09       63.73     22.60 o 
 -11  -5  11       57.00       75.53     15.37 o 
 -10  -5  11      151.89      164.63     21.86 o 
  -9  -5  11        2.17      -14.53     14.04 o 
  -8  -5  11       44.19       18.67     15.50 o 
  -7  -5  11     1218.57     1166.34     25.83 o 
  -6  -5  11       12.15        6.63      9.03 o 
  -5  -5  11        0.29        6.37      7.51 o 
  -4  -5  11       10.21        4.75      6.88 o 
  -3  -5  11      752.73      741.26     18.61 o 
  -2  -5  11       18.18       14.28      6.59 o 
  -1  -5  11     1324.89     1320.71     35.83 o 
   0  -5  11       35.30       51.49      6.02 o 
   1  -5  11      881.43      931.50     19.18 o 
   2  -5  11       26.94       30.54      6.83 o 
   3  -5  11       22.57       25.29      7.67 o 
   4  -5  11      212.46      209.74     14.16 o 
   5  -5  11      384.25      351.09     26.08 o 
   6  -5  11        0.34       -5.52     10.36 o 
   7  -5  11        5.18       11.17     11.08 o 
   8  -5  11        1.97       -8.94     20.30 o 
   9  -5  11       54.65      132.00     32.75 o 
 -10  -4  11        0.15       36.00     19.14 o 
  -9  -4  11       46.62       39.01     15.11 o 
  -8  -4  11        6.20       -7.86     10.09 o 
  -7  -4  11      795.38      796.48     21.54 o 
  -6  -4  11      380.97      408.60     15.00 o 
  -5  -4  11       12.76       12.66      7.65 o 
  -4  -4  11      262.90      268.91     12.42 o 
  -3  -4  11       10.97       13.34      6.97 o 
  -2  -4  11      688.11      721.87     16.77 o 
  -1  -4  11       23.06       33.36      6.38 o 
   0  -4  11       37.63       48.07      6.36 o 
   1  -4  11       54.91       59.58      7.12 o 
   2  -4  11      273.62      319.72      9.80 o 
   3  -4  11      580.03      605.15     15.74 o 
   4  -4  11     1252.30     1334.69     27.87 o 
   5  -4  11      582.62      563.76     20.89 o 
   6  -4  11        6.66        0.51     11.15 o 
   7  -4  11      163.09      220.45     18.25 o 
   8  -4  11        7.78      -10.23     12.25 o 
   9  -4  11       33.35       38.29     18.25 o 
  10  -4  11        1.07      -26.20     18.06 o 
 -10  -3  11        0.73        1.70     12.20 o 
  -9  -3  11       31.74       73.39     13.71 o 
  -8  -3  11       67.36       62.90     12.85 o 
  -7  -3  11        5.76        4.15      8.73 o 
  -6  -3  11       16.21       20.92      8.82 o 
  -5  -3  11      162.73      162.02     10.60 o 
  -4  -3  11       28.51       31.13      7.77 o 
  -3  -3  11      433.25      395.20     16.34 o 
  -2  -3  11      448.32      430.55     13.20 o 
  -1  -3  11      186.56      190.05     13.24 o 
   0  -3  11      525.06      492.41     15.13 o 
   1  -3  11      211.75      207.47     11.79 o 
   2  -3  11      908.87      966.62     20.10 o 
   3  -3  11       79.18       82.53      7.92 o 
   4  -3  11      199.46      192.21     15.22 o 
   5  -3  11      768.92      835.62     40.27 o 
   6  -3  11      190.21      187.71     13.68 o 
   7  -3  11     2061.01     2018.17     75.97 o 
   8  -3  11      292.47      313.60     20.29 o 
   9  -3  11      145.98      163.53     21.07 o 
  10  -3  11       32.56       20.87     18.72 o 
 -10  -2  11       15.95       21.43     11.92 o 
  -9  -2  11       28.73       33.93     13.57 o 
  -8  -2  11       10.93        2.26     11.30 o 
  -7  -2  11        0.33        2.28      8.60 o 
  -6  -2  11      349.31      368.84     14.66 o 
  -5  -2  11      137.98      134.80      9.92 o 
  -4  -2  11      256.45      258.95     10.51 o 
  -3  -2  11     1699.15     1723.05     27.06 o 
  -2  -2  11      458.56      492.83     13.92 o 
  -1  -2  11        2.42       -2.18      5.67 o 
   0  -2  11       82.76       55.20      6.90 o 
   1  -2  11      347.01      318.25     18.54 o 
   2  -2  11     1036.59     1024.34     25.16 o 
   3  -2  11      271.16      283.09     11.37 o 
   4  -2  11       12.68       22.62     11.25 o 
   5  -2  11      205.70      183.34     12.65 o 
   6  -2  11       28.94       16.52      9.52 o 
   7  -2  11      587.59      666.73     39.67 o 
   8  -2  11       73.15       86.95     19.26 o 
   9  -2  11        4.33      -10.21     16.13 o 
  10  -2  11       44.63       57.07     19.18 o 
  11  -2  11        0.08      -14.62     18.92 o 
 -10  -1  11      126.14      115.21     17.04 o 
  -9  -1  11       38.50       42.29     11.21 o 
  -8  -1  11       65.22       50.17     13.52 o 
  -7  -1  11       10.55       17.57     11.26 o 
  -6  -1  11      150.55      165.95     12.67 o 
  -5  -1  11     1487.18     1379.98     45.52 o 
  -4  -1  11      588.80      564.46     16.76 o 
  -3  -1  11        4.02       -6.65      5.75 o 
  -2  -1  11       11.48       10.44      6.34 o 
  -1  -1  11      990.59      958.59     19.35 o 
   0  -1  11      108.26       95.43     10.49 o 
   1  -1  11      875.78      881.94     19.69 o 
   2  -1  11      364.09      412.62     16.05 o 
   3  -1  11      216.93      246.36     10.62 o 
   4  -1  11      294.10      276.15     11.44 o 
   5  -1  11       50.92       50.61      8.04 o 
   6  -1  11       14.77       23.62      8.79 o 
   7  -1  11        0.62       -5.66      8.70 o 
   8  -1  11        1.69        4.81      9.52 o 
   9  -1  11      756.87      768.90     47.81 o 
  10  -1  11        0.36        4.14     16.90 o 
  11  -1  11       10.77       54.51     20.98 o 
 -10   0  11       43.65       38.60     17.47 o 
  -9   0  11      137.63      110.42     15.63 o 
  -8   0  11        0.22       13.56     12.01 o 
  -7   0  11       13.60        3.25     10.71 o 
  -6   0  11      540.35      511.36     30.06 o 
  -5   0  11       57.56       61.76      8.86 o 
  -4   0  11     3682.02     3446.16     46.90 o 
  -3   0  11       17.00       12.41      6.35 o 
  -2   0  11       63.77       63.55      7.78 o 
  -1   0  11      184.57      199.71      9.60 o 
   0   0  11     2082.00     1970.78     35.53 o 
   1   0  11      483.14      465.84     14.10 o 
   2   0  11       27.05       32.02      8.15 o 
   3   0  11      719.62      747.97     21.23 o 
   4   0  11       92.73       75.77      7.70 o 
   5   0  11      592.45      632.37     18.24 o 
   6   0  11        5.76       10.05      6.62 o 
   7   0  11      138.25      141.86     11.37 o 
   8   0  11        1.69      -15.06     13.80 o 
   9   0  11       23.34        7.92     15.42 o 
  10   0  11        0.33       -3.93     16.50 o 
  11   0  11      219.91      237.84     47.48 o 
  12   0  11      100.03      118.06     25.08 o 
  -9   1  11        0.34      -21.90     14.60 o 
  -8   1  11        5.04        3.09     11.98 o 
  -7   1  11      362.61      402.21     30.44 o 
  -6   1  11      629.95      650.38     21.85 o 
  -5   1  11      189.42      178.97     13.02 o 
  -4   1  11       87.75       94.96     10.15 o 
  -3   1  11      770.59      765.48     29.92 o 
  -2   1  11       91.18       74.30      7.79 o 
  -1   1  11      276.01      240.57     11.21 o 
   0   1  11      979.60      954.81     18.91 o 
   1   1  11     1876.72     1859.34     32.93 o 
   2   1  11       10.59       19.36      6.49 o 
   3   1  11     1000.70      979.92     24.78 o 
   4   1  11       21.56       22.00      8.03 o 
   5   1  11      160.92      169.69      8.44 o 
   6   1  11       33.16       58.30      6.13 o 
   7   1  11      331.47      324.26     13.51 o 
   8   1  11       24.00       17.74     10.32 o 
   9   1  11       49.81       56.57     15.50 o 
  10   1  11      506.20      484.87     25.15 o 
  11   1  11      366.83      353.89     29.27 o 
  12   1  11       47.66       74.21     22.21 o 
  -9   2  11        7.23        3.37     15.70 o 
  -8   2  11       36.49       28.09     15.09 o 
  -7   2  11      319.50      334.98     18.08 o 
  -6   2  11        2.06       -1.01     10.10 o 
  -5   2  11      281.56      244.86     14.34 o 
  -4   2  11      288.07      299.82     11.37 o 
  -3   2  11       15.51       10.91      6.15 o 
  -2   2  11      420.34      406.20     12.87 o 
  -1   2  11      330.39      316.52     11.48 o 
   0   2  11        6.32        0.16      5.87 o 
   1   2  11      131.80      103.76      8.07 o 
   2   2  11     1112.59     1187.57     34.60 o 
   3   2  11      235.27      298.12     13.54 o 
   4   2  11       17.04        6.97      6.59 o 
   5   2  11      807.80      811.92     16.69 o 
   6   2  11      168.74      192.52      8.98 o 
   7   2  11      456.03      461.87     22.52 o 
   8   2  11       50.70       55.68     16.21 o 
   9   2  11      257.00      284.45     47.81 o 
  10   2  11      133.16      145.98     18.35 o 
  11   2  11      411.81      457.05     22.21 o 
  12   2  11        1.94        7.27     57.63 o 
  -9   3  11       10.90        9.70     17.94 o 
  -8   3  11        0.30        9.69     14.30 o 
  -7   3  11       89.50       92.23     15.49 o 
  -6   3  11       19.81        3.93     10.63 o 
  -5   3  11      147.61      117.29     11.62 o 
  -4   3  11       53.94       68.82     17.88 o 
  -3   3  11      306.88      272.46     11.48 o 
  -2   3  11        3.61        4.06      6.63 o 
  -1   3  11      127.35      130.92      8.46 o 
   0   3  11       31.82       38.40      6.85 o 
   1   3  11      589.78      547.76     15.44 o 
   2   3  11     2717.86     2737.38     49.82 o 
   3   3  11      260.81      251.47     10.90 o 
   4   3  11      461.64      486.82     15.16 o 
   5   3  11      424.02      479.41     15.51 o 
   6   3  11      466.73      484.45     18.42 o 
   7   3  11        1.44       12.01      7.47 o 
   8   3  11       22.45       11.75      9.21 o 
   9   3  11      199.74      170.31     19.45 o 
  10   3  11       14.79        5.51     12.04 o 
  11   3  11       12.79        7.49     12.57 o 
  12   3  11       67.30       54.96     22.64 o 
  -8   4  11       38.14       42.02     17.62 o 
  -7   4  11        5.24        8.10     14.10 o 
  -6   4  11       39.64       73.13     14.47 o 
  -5   4  11      237.71      235.18     14.72 o 
  -4   4  11        3.97       20.70      9.60 o 
  -3   4  11      141.19      124.44     14.09 o 
  -2   4  11       21.65       35.82      7.94 o 
  -1   4  11      213.18      193.15     12.77 o 
   0   4  11      709.49      751.20     18.62 o 
   1   4  11       15.33        6.96      9.93 o 
   2   4  11      737.53      714.41     15.63 o 
   3   4  11       11.17       11.27      5.80 o 
   4   4  11        1.19       -0.58      6.33 o 
   5   4  11       34.47       21.59      8.04 o 
   6   4  11      106.00       82.42      9.49 o 
   7   4  11      559.81      595.35     28.49 o 
   8   4  11       32.85       27.83      9.19 o 
   9   4  11        1.14        4.68      9.38 o 
  10   4  11       59.25       59.87     13.20 o 
  11   4  11      101.03      106.26     15.34 o 
  12   4  11       77.29       88.93     17.94 o 
  13   4  11        0.94       22.44     23.22 o 
  -8   5  11        6.43        9.30     15.57 o 
  -7   5  11      130.92      150.45     18.15 o 
  -6   5  11        6.43       18.83     13.84 o 
  -5   5  11      564.06      522.14     23.04 o 
  -4   5  11      299.10      277.79     14.55 o 
  -3   5  11      111.29      127.30     11.45 o 
  -2   5  11      140.34      128.13     12.68 o 
  -1   5  11        1.82        0.69      5.18 o 
   0   5  11       73.22       68.09      8.11 o 
   1   5  11        5.74       -0.78      6.58 o 
   2   5  11      227.47      226.19      9.33 o 
   3   5  11      128.41      132.82      8.16 o 
   4   5  11      248.86      217.58     10.93 o 
   5   5  11      647.56      578.88     17.03 o 
   6   5  11      362.36      395.41     14.90 o 
   7   5  11      389.81      387.72     14.67 o 
   8   5  11        1.17      -12.49      8.33 o 
   9   5  11      173.48      186.09     20.04 o 
  10   5  11       26.37       25.70     12.59 o 
  11   5  11       31.90       41.76     16.17 o 
  12   5  11        4.84      -12.45     20.07 o 
  13   5  11        0.50        5.63     18.53 o 
  -7   6  11        1.73      -13.61     14.66 o 
  -6   6  11       38.79       35.75     15.10 o 
  -5   6  11       31.51       17.51     13.02 o 
  -4   6  11       18.56       21.83     12.20 o 
  -3   6  11       34.20       22.55      8.03 o 
  -2   6  11        2.97        6.34      9.67 o 
  -1   6  11      191.54      217.96     13.64 o 
   0   6  11      876.05      922.30     26.89 o 
   1   6  11      704.66      671.12     17.63 o 
   2   6  11        5.20        8.66      5.84 o 
   3   6  11      697.97      696.95     15.95 o 
   4   6  11       36.40       56.98      7.98 o 
   5   6  11        9.16       13.57      7.48 o 
   6   6  11       30.91       23.18     12.01 o 
   7   6  11      561.19      525.13     20.12 o 
   8   6  11      541.37      553.68     18.65 o 
   9   6  11       12.22        0.13      9.52 o 
  10   6  11       25.49       30.36     10.98 o 
  11   6  11      171.82      167.83     20.76 o 
  12   6  11        0.88       15.63     17.55 o 
  13   6  11        5.85       22.66     20.22 o 
  -7   7  11        3.75       20.42     16.02 o 
  -6   7  11       75.74      103.67     16.37 o 
  -5   7  11        7.11       15.73     16.21 o 
  -4   7  11      357.70      325.27     29.43 o 
  -3   7  11       17.33       29.13      9.57 o 
  -2   7  11      438.91      394.23     18.52 o 
  -1   7  11      318.93      334.19     16.00 o 
   0   7  11        1.21        0.00      8.70 o 
   1   7  11       11.92       16.74      6.69 o 
   2   7  11      214.81      198.73      8.52 o 
   3   7  11      575.22      501.99     14.78 o 
   4   7  11     2049.34     2038.67     32.17 o 
   5   7  11      325.05      346.21     14.27 o 
   6   7  11      302.43      327.60     14.11 o 
   7   7  11      420.46      382.87     14.30 o 
   8   7  11        1.20       -3.59      7.81 o 
   9   7  11       33.37        3.95     11.27 o 
  10   7  11        0.81        4.78     11.66 o 
  11   7  11       21.54       19.60     16.99 o 
  12   7  11      143.49      139.70     21.93 o 
  13   7  11        0.87       -6.94     19.13 o 
  -6   8  11        1.67      -16.31     19.13 o 
  -5   8  11        0.40       -8.39     12.93 o 
  -4   8  11        1.50        6.01     12.82 o 
  -3   8  11       43.18       31.45     10.18 o 
  -2   8  11       20.52       39.30     21.61 o 
  -1   8  11       28.40       58.81     11.19 o 
   0   8  11        3.92       -2.68      8.68 o 
   1   8  11      814.35      837.13     20.45 o 
   2   8  11      158.92      157.18     10.54 o 
   3   8  11     2413.98     2452.59     46.70 o 
   4   8  11      241.58      259.38     13.61 o 
   5   8  11      430.55      446.80     18.09 o 
   6   8  11      166.20      151.23     13.43 o 
   7   8  11       90.55       96.57     12.19 o 
   8   8  11        3.46       11.07      9.43 o 
   9   8  11       41.23       36.53     13.31 o 
  10   8  11       45.67       55.27     14.19 o 
  11   8  11       82.70       75.56     15.27 o 
  12   8  11       20.67       24.22     22.27 o 
  13   8  11       42.27       24.11     20.13 o 
  -5   9  11       13.72       22.32     14.96 o 
  -4   9  11       76.49      133.02     15.86 o 
  -3   9  11       71.56       75.72     16.67 o 
  -2   9  11      418.49      368.08     34.71 o 
  -1   9  11       57.45       45.09     13.85 o 
   0   9  11      544.03      452.57     42.24 o 
   1   9  11      131.06       99.99      9.93 o 
   2   9  11       57.74       38.80      8.11 o 
   3   9  11        2.82       15.60      7.66 o 
   4   9  11       62.27       66.17      8.75 o 
   5   9  11     1184.48     1245.31     31.22 o 
   6   9  11       85.40       90.48     11.99 o 
   7   9  11      335.55      360.52     15.79 o 
   8   9  11      591.23      549.02     21.95 o 
   9   9  11        9.48       14.91     12.13 o 
  10   9  11      392.45      383.03     24.67 o 
  11   9  11        0.14       -8.34     13.44 o 
  12   9  11        0.26      -12.05     18.34 o 
  13   9  11        0.37      -10.43     21.61 o 
  -5  10  11       18.78       28.40     15.34 o 
  -4  10  11      359.55      347.29     26.29 o 
  -3  10  11      106.50      116.83     18.84 o 
  -2  10  11       12.42       28.16     22.92 o 
  -1  10  11        0.69        8.33     13.52 o 
   0  10  11      554.80      549.43     25.92 o 
   1  10  11       30.10       45.71     17.88 o 
   2  10  11      512.79      540.19     19.07 o 
   3  10  11      553.92      515.52     16.51 o 
   4  10  11       74.67       92.14     11.63 o 
   5  10  11      587.73      520.91     27.42 o 
   6  10  11       17.63       10.96     10.42 o 
   7  10  11      332.79      346.09     20.04 o 
   8  10  11      226.84      188.99     13.73 o 
   9  10  11        2.30       -7.63     11.62 o 
  10  10  11      751.35      775.10     28.78 o 
  11  10  11      309.02      350.35     22.43 o 
  12  10  11      116.87      129.25     22.90 o 
  -4  11  11       12.58       27.94     18.41 o 
  -3  11  11       88.87      107.02     19.85 o 
  -2  11  11       11.05       11.44     15.66 o 
  -1  11  11       26.04       15.23     14.73 o 
   0  11  11       31.82       38.91     13.98 o 
   1  11  11       76.17       97.30     11.82 o 
   2  11  11      234.78      220.38     13.92 o 
   3  11  11       56.66       53.96     14.73 o 
   4  11  11       48.44       40.98      9.82 o 
   5  11  11      271.43      323.73     19.58 o 
   6  11  11       89.46       85.78     12.34 o 
   7  11  11      381.67      364.25     25.55 o 
   8  11  11      157.45      145.13     13.43 o 
   9  11  11       89.86      103.08     16.30 o 
  10  11  11       56.58       68.26     15.18 o 
  11  11  11        4.28       11.49     14.62 o 
  12  11  11        0.51       -0.44     15.83 o 
  -3  12  11       34.80       29.27     19.98 o 
  -2  12  11       25.53       27.47     12.97 o 
  -1  12  11        0.24       -7.07     13.69 o 
   0  12  11        9.07        2.52     13.61 o 
   1  12  11        2.60       22.43     13.86 o 
   2  12  11       56.41       50.46     10.70 o 
   3  12  11      199.54      205.32     13.84 o 
   4  12  11      554.91      570.98     20.62 o 
   5  12  11      310.88      313.93     19.90 o 
   6  12  11       80.96       90.70     17.68 o 
   7  12  11       19.98       33.84     11.72 o 
   8  12  11        0.18       14.53     11.82 o 
   9  12  11       75.32       51.24     51.09 o 
  10  12  11       96.84      105.76     19.11 o 
  11  12  11        6.33        3.27     16.21 o 
  12  12  11      145.12      116.45     21.91 o 
  -2  13  11       84.51      112.91     20.57 o 
  -1  13  11      142.74      145.11     19.30 o 
   0  13  11      153.92      125.17     18.08 o 
   1  13  11      534.31      554.84     21.48 o 
   2  13  11       83.95       85.42     11.90 o 
   3  13  11       13.37        6.25     10.43 o 
   4  13  11        1.04       -3.27     12.50 o 
   5  13  11        7.80       25.87     15.39 o 
   6  13  11      130.13      148.41     14.45 o 
   7  13  11       18.53       14.48     12.22 o 
   8  13  11      306.87      360.20     20.20 o 
   9  13  11      169.50      161.37     17.02 o 
  10  13  11      105.88      136.38     20.98 o 
  11  13  11       18.63       25.66     17.61 o 
   0  14  11       33.42       41.92     22.27 o 
   1  14  11       23.61       12.57     13.80 o 
   2  14  11      162.96      177.33     18.01 o 
   3  14  11       18.60       23.00     35.04 o 
   4  14  11      167.83      145.38     27.18 o 
   5  14  11       59.36       41.48     14.54 o 
   6  14  11      169.38      184.11     35.06 o 
   7  14  11      187.66      156.54     15.87 o 
   8  14  11       13.06       15.28     13.22 o 
   9  14  11        0.48       -8.29     13.16 o 
  10  14  11        0.59       -4.75     16.79 o 
   1  15  11      269.17      316.99     32.09 o 
   2  15  11       20.57        3.93     20.96 o 
   3  15  11       58.01       50.43     14.73 o 
   4  15  11        9.64       26.85     20.96 o 
   5  15  11       15.96       25.73     33.73 o 
   6  15  11      144.79      159.67     21.18 o 
   7  15  11       73.95       86.04     14.87 o 
   8  15  11        9.02        6.57     13.09 o 
   9  15  11      270.67      310.11     42.22 o 
   4  16  11       19.87       20.21     15.47 o 
   5  16  11      145.55      191.31     23.63 o 
   6  16  11       99.75      111.63     15.49 o 
   7  16  11      378.78      439.53     24.07 o 
  -6 -14  12      184.13      240.00     23.40 o 
  -5 -14  12       45.54       43.89     14.63 o 
  -4 -14  12      115.33      129.09     16.08 o 
  -3 -14  12      221.82      233.50     18.37 o 
  -2 -14  12        2.65       -8.15     12.73 o 
  -1 -14  12       19.62       13.65     17.62 o 
   0 -14  12       20.81       22.28     17.77 o 
  -7 -13  12       31.57       20.15     24.27 o 
  -6 -13  12       34.32       17.68     14.68 o 
  -5 -13  12      107.28       89.90     15.86 o 
  -4 -13  12       50.67       24.96     13.61 o 
  -3 -13  12       19.52       17.91     12.72 o 
  -2 -13  12       27.70       17.08     12.88 o 
  -1 -13  12        4.31       -2.38     14.57 o 
   0 -13  12       58.48       53.39     12.84 o 
   1 -13  12        2.68       13.75     16.72 o 
   2 -13  12       12.81       13.80     17.08 o 
  -8 -12  12        7.11       14.51     15.42 o 
  -7 -12  12       20.76       17.44     14.98 o 
  -6 -12  12      142.27      148.32     21.68 o 
  -5 -12  12        0.68       -6.88     12.39 o 
  -4 -12  12      107.23      108.64     17.73 o 
  -3 -12  12       72.16       74.29     13.87 o 
  -2 -12  12       23.02       24.66     11.82 o 
  -1 -12  12       25.06        4.04     11.27 o 
   0 -12  12        4.88       15.15     10.82 o 
   1 -12  12       17.63       26.52     11.87 o 
   2 -12  12       39.75       35.87     16.47 o 
   3 -12  12       20.76       13.57     16.99 o 
  -9 -11  12        2.27      -20.80     15.74 o 
  -8 -11  12       68.62       76.16     17.22 o 
  -7 -11  12       17.83        5.04     14.45 o 
  -6 -11  12        0.05       -8.28     12.85 o 
  -5 -11  12       44.74       35.54     13.54 o 
  -4 -11  12        4.02        6.33     11.96 o 
  -3 -11  12        2.86       -3.76     12.62 o 
  -2 -11  12       60.32       77.65     12.88 o 
  -1 -11  12       92.30       84.87     12.80 o 
   0 -11  12       34.28       38.49     11.97 o 
   1 -11  12       17.79       -6.89     10.63 o 
   2 -11  12        0.05        7.94     11.30 o 
   3 -11  12       34.14       58.05     12.95 o 
   4 -11  12        1.45       -7.99     12.07 o 
  -9 -10  12       39.15       36.81     16.99 o 
  -8 -10  12       64.15       61.43     16.22 o 
  -7 -10  12      160.53      196.17     19.06 o 
  -6 -10  12      137.11      195.83     17.59 o 
  -5 -10  12       10.03        5.86     12.72 o 
  -4 -10  12        4.15        2.22     11.33 o 
  -3 -10  12       16.26       19.66     11.57 o 
  -2 -10  12       88.01      119.65     13.54 o 
  -1 -10  12      461.66      467.68     20.03 o 
   0 -10  12        3.43       -8.39     10.11 o 
   1 -10  12      134.25      107.68     12.71 o 
   2 -10  12        1.06        7.32     14.23 o 
   3 -10  12        0.28      -16.64     11.09 o 
   4 -10  12        3.93       31.40     15.73 o 
   5 -10  12       48.70       37.79     19.04 o 
 -10  -9  12        1.72       -0.95     17.05 o 
  -9  -9  12       46.64       53.13     17.45 o 
  -8  -9  12        1.86       -4.13     14.60 o 
  -7  -9  12      101.41       98.35     14.36 o 
  -6  -9  12        0.44        5.55     10.32 o 
  -5  -9  12      126.95      136.10     10.99 o 
  -4  -9  12       12.29        6.91     11.81 o 
  -3  -9  12      333.15      286.27     17.10 o 
  -2  -9  12      451.83      439.38     19.53 o 
  -1  -9  12        1.95        0.63     11.12 o 
   0  -9  12      148.20      138.93     14.53 o 
   1  -9  12        1.05       -7.72     10.02 o 
   2  -9  12        7.74        3.22     10.67 o 
   3  -9  12       11.70       11.75     11.54 o 
   4  -9  12        0.50       -0.95     11.16 o 
   5  -9  12       14.05        2.01     11.91 o 
   6  -9  12        1.32       -1.28     12.85 o 
 -10  -8  12      258.63      251.40     32.86 o 
  -9  -8  12      200.79      163.48     19.73 o 
  -8  -8  12       61.14       40.52     12.51 o 
  -7  -8  12      100.77       80.39     12.62 o 
  -6  -8  12      133.33      149.47     13.16 o 
  -5  -8  12       18.43       10.22     13.07 o 
  -4  -8  12      395.85      368.57     14.09 o 
  -3  -8  12        3.19        0.81      9.47 o 
  -2  -8  12        2.30        0.57      8.67 o 
  -1  -8  12      788.64      810.75     25.51 o 
   0  -8  12      101.36      106.11     14.51 o 
   1  -8  12       28.74       26.12      9.92 o 
   2  -8  12       69.85       89.74     11.88 o 
   3  -8  12       29.57       47.88     14.53 o 
   4  -8  12       41.19       52.30     12.17 o 
   5  -8  12       11.58       27.39     12.05 o 
   6  -8  12        0.24       -3.54     12.47 o 
   7  -8  12       34.45       23.26     13.71 o 
 -10  -7  12       32.22       54.05     16.68 o 
  -9  -7  12      482.15      494.02     25.25 o 
  -8  -7  12        4.95       -6.61     11.85 o 
  -7  -7  12      734.95      729.13     23.91 o 
  -6  -7  12        0.89       -4.99     10.08 o 
  -5  -7  12       36.10       24.31     11.91 o 
  -4  -7  12       90.62      103.83     13.05 o 
  -3  -7  12      158.57      148.51     10.24 o 
  -2  -7  12       72.27       60.41     10.06 o 
  -1  -7  12        5.58        6.44      9.44 o 
   0  -7  12       33.23       31.17     11.49 o 
   1  -7  12      340.03      342.46     16.56 o 
   2  -7  12     1189.17     1222.13     31.43 o 
   3  -7  12      160.76      155.99     22.20 o 
   4  -7  12      321.21      301.42     27.29 o 
   5  -7  12       91.91       93.66     13.08 o 
   6  -7  12       15.18      -11.65     11.59 o 
   7  -7  12        9.10       18.09     12.96 o 
   8  -7  12       24.32       12.17     17.06 o 
 -10  -6  12       18.42       16.72     17.02 o 
  -9  -6  12      331.93      317.85     22.14 o 
  -8  -6  12        0.13      -13.63     11.21 o 
  -7  -6  12      678.73      649.95     33.18 o 
  -6  -6  12       39.23       45.63     11.28 o 
  -5  -6  12      463.55      464.30     21.36 o 
  -4  -6  12      128.08      130.69     11.28 o 
  -3  -6  12      122.64      159.39     20.04 o 
  -2  -6  12       40.62       29.36      7.90 o 
  -1  -6  12      672.51      619.51     18.79 o 
   0  -6  12      148.16      157.15     13.89 o 
   1  -6  12       60.06       46.28     10.44 o 
   2  -6  12      147.89      132.77     11.95 o 
   3  -6  12        1.57        7.36      9.32 o 
   4  -6  12       27.12       17.86     12.24 o 
   5  -6  12      177.49      173.52     14.24 o 
   6  -6  12        1.99       -9.12     10.50 o 
   7  -6  12       35.88       40.76     13.16 o 
   8  -6  12       32.37       15.34     13.96 o 
   9  -6  12       11.66       14.77     19.48 o 
 -10  -5  12        2.62      -15.49     15.96 o 
  -9  -5  12       42.95       49.37     16.38 o 
  -8  -5  12      408.62      462.84     20.93 o 
  -7  -5  12        9.55        1.28     11.16 o 
  -6  -5  12        2.42        8.26      9.99 o 
  -5  -5  12      469.00      486.90     16.01 o 
  -4  -5  12        7.45        7.35      7.59 o 
  -3  -5  12      276.86      334.43     12.65 o 
  -2  -5  12        3.31       14.12      7.08 o 
  -1  -5  12      263.98      319.62     13.29 o 
   0  -5  12      420.03      430.81     17.64 o 
   1  -5  12      148.76      168.27     10.70 o 
   2  -5  12      374.69      410.04     14.78 o 
   3  -5  12      236.86      204.69     13.36 o 
   4  -5  12      781.50      811.44     25.29 o 
   5  -5  12        2.29       -4.57     10.08 o 
   6  -5  12       43.36       65.81     12.72 o 
   7  -5  12       16.26       -7.59     10.65 o 
   8  -5  12       35.35       53.77     13.53 o 
   9  -5  12       21.61       28.37     19.68 o 
 -10  -4  12       40.74       46.92     18.31 o 
  -9  -4  12       54.02       77.15     18.09 o 
  -8  -4  12        7.53       -4.92     13.83 o 
  -7  -4  12      476.91      529.63     18.21 o 
  -6  -4  12      217.83      227.12     12.76 o 
  -5  -4  12        2.67        0.40      8.05 o 
  -4  -4  12        4.17       -2.13      7.50 o 
  -3  -4  12     1217.40     1167.65     23.42 o 
  -2  -4  12      747.75      702.45     17.20 o 
  -1  -4  12      154.90      174.32      9.47 o 
   0  -4  12       64.87       85.78     10.02 o 
   1  -4  12        7.51        2.19      4.00 o 
   2  -4  12      167.91      165.31     10.79 o 
   3  -4  12       47.83       53.88      8.74 o 
   4  -4  12      963.62      983.31     27.32 o 
   5  -4  12     1041.08     1020.53     34.92 o 
   6  -4  12      623.00      603.37     22.56 o 
   7  -4  12       74.61       92.13     25.11 o 
   8  -4  12        5.90       -6.70     13.93 o 
   9  -4  12      113.24      109.94     24.56 o 
  10  -4  12        0.05        1.87     19.19 o 
 -10  -3  12       53.57       41.61     17.78 o 
  -9  -3  12       55.48       59.86     14.18 o 
  -8  -3  12      110.23      108.80     14.47 o 
  -7  -3  12       32.03       40.71     11.21 o 
  -6  -3  12      163.77      174.14     11.88 o 
  -5  -3  12     2107.05     2042.57     35.61 o 
  -4  -3  12       52.73       43.49      8.24 o 
  -3  -3  12      223.40      202.90     10.77 o 
  -2  -3  12      397.15      390.57     21.70 o 
  -1  -3  12       16.42       11.99      6.49 o 
   0  -3  12      616.95      545.88     17.39 o 
   1  -3  12       33.59       37.97      8.93 o 
   2  -3  12      111.87       88.28     10.40 o 
   3  -3  12      225.41      265.35     13.95 o 
   4  -3  12      171.30      166.01     31.26 o 
   5  -3  12      252.77      255.26     31.07 o 
   6  -3  12        7.58       14.80     10.58 o 
   7  -3  12      142.62      142.67     23.13 o 
   8  -3  12       14.67        9.58     11.19 o 
   9  -3  12       76.74       57.60     21.29 o 
  10  -3  12       31.79       28.76     19.65 o 
 -10  -2  12      112.67      118.38     14.23 o 
  -9  -2  12       61.33       58.68     14.62 o 
  -8  -2  12       20.01       17.84     12.72 o 
  -7  -2  12       37.91       36.74     12.03 o 
  -6  -2  12        5.85        5.85      8.77 o 
  -5  -2  12      567.71      581.04     17.31 o 
  -4  -2  12       12.77        1.86      7.74 o 
  -3  -2  12      538.92      499.23     15.34 o 
  -2  -2  12      137.67      143.85      9.34 o 
  -1  -2  12     1200.43     1198.95     23.14 o 
   0  -2  12       98.47      112.73      9.08 o 
   1  -2  12      224.66      215.47     28.82 o 
   2  -2  12       53.42       62.27     13.60 o 
   3  -2  12       26.51       20.72      6.94 o 
   4  -2  12       68.58       78.70      8.27 o 
   5  -2  12       92.63      105.27     16.48 o 
   6  -2  12       15.87        1.32      9.12 o 
   7  -2  12      178.92      178.75     13.73 o 
   8  -2  12       13.44       35.65     19.65 o 
   9  -2  12      145.73      170.77     42.57 o 
  10  -2  12       41.90       23.63     30.45 o 
  11  -2  12        0.35       13.13     21.24 o 
 -10  -1  12        9.08       28.97     16.73 o 
  -9  -1  12      298.63      358.90     17.34 o 
  -8  -1  12        2.56        2.99     11.78 o 
  -7  -1  12       31.16       32.87     12.06 o 
  -6  -1  12      164.20      161.32     12.31 o 
  -5  -1  12      550.98      509.37     16.70 o 
  -4  -1  12      574.46      588.60     17.18 o 
  -3  -1  12      203.54      195.19     12.94 o 
  -2  -1  12       35.06       41.17      7.79 o 
  -1  -1  12       33.70       36.67      9.76 o 
   0  -1  12       48.70       44.74      9.20 o 
   1  -1  12       55.36       67.57      8.06 o 
   2  -1  12      504.85      508.66     17.97 o 
   3  -1  12      115.58      151.96      9.62 o 
   4  -1  12      289.26      287.68     21.84 o 
   5  -1  12       90.66       82.38      8.72 o 
   6  -1  12       37.72       31.90      9.89 o 
   7  -1  12       95.16      115.67     11.59 o 
   8  -1  12        0.53        7.32     15.09 o 
   9  -1  12       93.99       63.03     35.04 o 
  10  -1  12        0.78      -16.68     17.25 o 
  11  -1  12       31.50       30.48     19.43 o 
  -9   0  12       12.88       18.60     15.33 o 
  -8   0  12      207.20      220.32     22.95 o 
  -7   0  12        0.98       -9.91     10.90 o 
  -6   0  12        7.31       -1.15     12.05 o 
  -5   0  12      312.41      315.94     13.82 o 
  -4   0  12     2190.08     2150.68     36.56 o 
  -3   0  12      287.64      292.66     11.96 o 
  -2   0  12       50.94       61.76      8.12 o 
  -1   0  12     4689.43     4382.94     61.52 o 
   0   0  12      322.53      305.76     12.42 o 
   1   0  12     1063.06     1107.42     23.60 o 
   2   0  12        1.41       12.06      7.98 o 
   3   0  12       67.68       54.75      9.12 o 
   4   0  12      615.73      561.84     18.24 o 
   5   0  12       20.95        8.68      7.01 o 
   6   0  12       34.56       17.95      7.50 o 
   7   0  12      315.37      343.54     26.62 o 
   8   0  12       16.16       24.34     16.13 o 
   9   0  12      225.97      203.15     62.87 o 
  10   0  12        5.77       -8.44     17.12 o 
  11   0  12       71.95       65.87     21.44 o 
  -9   1  12       70.86       87.44     18.94 o 
  -8   1  12        2.27        1.59     12.35 o 
  -7   1  12        0.76      -16.60     11.07 o 
  -6   1  12      356.54      355.61     17.69 o 
  -5   1  12      597.09      579.03     20.38 o 
  -4   1  12      210.23      192.50     11.47 o 
  -3   1  12      203.16      204.98     10.02 o 
  -2   1  12      113.27      111.63      9.26 o 
  -1   1  12        1.77        4.11      7.34 o 
   0   1  12     1463.36     1344.33     26.78 o 
   1   1  12     1340.82     1303.38     48.12 o 
   2   1  12      688.32      647.86     20.51 o 
   3   1  12      435.73      406.24     16.58 o 
   4   1  12      201.60      184.34     24.92 o 
   5   1  12      141.71      150.62      9.93 o 
   6   1  12      232.48      262.56     11.70 o 
   7   1  12        6.16       -2.79     10.02 o 
   8   1  12      444.22      415.23     45.85 o 
   9   1  12       66.40       59.97     20.29 o 
  10   1  12        0.13       -1.06     17.72 o 
  11   1  12      235.93      180.11     23.77 o 
  12   1  12       81.56       78.09     24.31 o 
  -9   2  12        2.71      -15.58     16.33 o 
  -8   2  12        0.71       -6.53     14.45 o 
  -7   2  12        0.96       13.05     12.05 o 
  -6   2  12      123.01      134.35     13.61 o 
  -5   2  12       63.63       91.61     15.67 o 
  -4   2  12        1.61       10.30      9.39 o 
  -3   2  12       12.27        9.21      6.78 o 
  -2   2  12      218.36      201.38     10.50 o 
  -1   2  12      443.53      426.62     13.35 o 
   0   2  12     3625.17     3780.78     59.49 o 
   1   2  12      298.31      347.21     12.99 o 
   2   2  12       15.42       -3.27      6.65 o 
   3   2  12      105.03      119.41     11.63 o 
   4   2  12       26.92       24.09      8.88 o 
   5   2  12      205.06      222.89     13.71 o 
   6   2  12        0.94       -1.58      6.98 o 
   7   2  12      174.82      175.82      8.95 o 
   8   2  12      861.43      863.24     26.56 o 
   9   2  12        6.12       -1.46     11.07 o 
  10   2  12       33.41       55.56     19.58 o 
  11   2  12       97.87      109.83     22.89 o 
  12   2  12       33.30       64.30     23.82 o 
  -8   3  12       65.56       74.11     17.39 o 
  -7   3  12      128.87      110.30     16.50 o 
  -6   3  12       22.32       39.12     11.79 o 
  -5   3  12      730.92      646.14     21.52 o 
  -4   3  12        6.74       10.95      9.47 o 
  -3   3  12      222.59      217.82     13.01 o 
  -2   3  12      133.28      137.88     11.36 o 
  -1   3  12      593.74      538.96     16.89 o 
   0   3  12        4.62        9.28      7.01 o 
   1   3  12      276.73      281.21     16.54 o 
   2   3  12      165.69      208.22     10.76 o 
   3   3  12      752.46      698.23     21.67 o 
   4   3  12       18.38       11.14      7.26 o 
   5   3  12      657.94      702.54     22.63 o 
   6   3  12      661.85      727.35     16.54 o 
   7   3  12        1.59       -1.86      7.94 o 
   8   3  12        6.57       14.07      9.33 o 
   9   3  12        0.14       -4.99     11.64 o 
  10   3  12      141.29      150.08     15.69 o 
  11   3  12        6.93        1.54     20.59 o 
  12   3  12      163.21      170.28     27.02 o 
  -8   4  12        4.86       -5.10     15.44 o 
  -7   4  12      331.11      305.04     22.15 o 
  -6   4  12      509.35      449.22     22.91 o 
  -5   4  12      135.35      146.25     13.68 o 
  -4   4  12      171.33      151.57     14.07 o 
  -3   4  12        5.06       -6.56      8.98 o 
  -2   4  12        2.53      -10.85      8.58 o 
  -1   4  12      167.53      184.48      9.79 o 
   0   4  12       65.47       82.96      9.67 o 
   1   4  12      181.83      153.49     10.07 o 
   2   4  12     1145.21     1072.69     23.38 o 
   3   4  12     1319.90     1219.59     26.47 o 
   4   4  12      724.32      762.59     21.76 o 
   5   4  12       57.52       69.20      8.87 o 
   6   4  12      472.83      420.96     21.88 o 
   7   4  12      115.42      108.22      7.29 o 
   8   4  12       62.91       81.86     19.85 o 
   9   4  12       36.79       37.18     12.24 o 
  10   4  12       14.42       24.50     12.94 o 
  11   4  12       48.38       86.33     15.16 o 
  12   4  12        4.63        3.87     14.51 o 
  -7   5  12       18.49       14.80     19.20 o 
  -6   5  12      218.14      231.38     19.53 o 
  -5   5  12       52.66       38.56     13.96 o 
  -4   5  12       67.65       88.40     11.92 o 
  -3   5  12      153.57       95.04     11.51 o 
  -2   5  12      499.98      500.24     20.50 o 
  -1   5  12      184.72      184.80     12.07 o 
   0   5  12      982.77      984.36     25.42 o 
   1   5  12       36.70       47.18      7.86 o 
   2   5  12      131.73      141.08      8.57 o 
   3   5  12        2.60       -8.01      5.81 o 
   4   5  12       56.50       48.14      8.01 o 
   5   5  12       14.08        8.55      8.02 o 
   6   5  12      132.97      127.44     10.77 o 
   7   5  12      553.58      559.25     17.02 o 
   8   5  12      109.40      134.46     11.94 o 
   9   5  12      118.50      130.21     12.48 o 
  10   5  12       67.50       91.67     14.61 o 
  11   5  12       20.41       22.81     13.37 o 
  12   5  12       60.25       43.79     29.14 o 
  -7   6  12       12.29        6.00     15.57 o 
  -6   6  12       67.75       60.11     15.49 o 
  -5   6  12      533.16      558.81     24.57 o 
  -4   6  12       18.07       14.36     11.96 o 
  -3   6  12      781.05      712.06     31.76 o 
  -2   6  12       15.94       14.91     10.70 o 
  -1   6  12      947.70      919.36     26.56 o 
   0   6  12      238.44      213.17     13.96 o 
   1   6  12      943.60      888.99     25.54 o 
   2   6  12      155.20      140.22     13.83 o 
   3   6  12     1110.47     1108.48     21.65 o 
   4   6  12      130.02      131.54     10.16 o 
   5   6  12      333.05      333.50     19.57 o 
   6   6  12       38.62       23.89      8.58 o 
   7   6  12      368.45      338.07     13.40 o 
   8   6  12       56.39       54.37     10.84 o 
   9   6  12       74.03       60.73     11.08 o 
  10   6  12      121.32      126.29     13.35 o 
  11   6  12       23.45       14.30     20.96 o 
  12   6  12       17.57        8.80     18.04 o 
  -6   7  12      183.96      182.75     19.72 o 
  -5   7  12        8.49       -2.20     13.71 o 
  -4   7  12       15.47       15.62     12.98 o 
  -3   7  12       13.23       -2.54     11.19 o 
  -2   7  12      414.30      391.79     19.39 o 
  -1   7  12       19.97       30.86     10.30 o 
   0   7  12      401.11      367.86     17.18 o 
   1   7  12      169.16      142.19     17.58 o 
   2   7  12       20.73       -9.15      7.56 o 
   3   7  12      122.12      108.85      9.64 o 
   4   7  12       59.38       77.86     11.26 o 
   5   7  12     2471.98     2365.16     41.95 o 
   6   7  12        5.29        7.82      8.52 o 
   7   7  12      211.23      209.02     12.22 o 
   8   7  12      123.39      146.57     14.59 o 
   9   7  12      242.38      266.17     21.94 o 
  10   7  12       84.98      100.65     14.46 o 
  11   7  12       82.64       45.81     18.99 o 
  12   7  12       20.29       39.37     18.84 o 
  -6   8  12      226.40      284.38     22.05 o 
  -5   8  12       52.00       52.24     16.10 o 
  -4   8  12       76.75       65.34     14.36 o 
  -3   8  12        5.10      -17.58     11.72 o 
  -2   8  12        8.31       37.33     20.96 o 
  -1   8  12       88.90       81.14     29.14 o 
   0   8  12      454.53      366.05     17.26 o 
   1   8  12      490.51      459.50     20.89 o 
   2   8  12       99.04      104.98      9.94 o 
   3   8  12      599.50      621.33     29.69 o 
   4   8  12       33.72       22.46      8.23 o 
   5   8  12        6.94        7.06      9.79 o 
   6   8  12        2.05       -4.51      9.59 o 
   7   8  12        9.26       -3.85      8.88 o 
   8   8  12       54.28       53.57     13.46 o 
   9   8  12      102.58       76.09     14.08 o 
  10   8  12      315.64      277.15     29.92 o 
  11   8  12       11.96       17.77     13.55 o 
  12   8  12        6.98       -6.55     17.44 o 
  -5   9  12      162.04      193.64     19.01 o 
  -4   9  12       25.64       37.87     18.81 o 
  -3   9  12       56.64       52.84     17.43 o 
  -2   9  12      214.50      193.86     28.16 o 
  -1   9  12      195.64      207.23     26.85 o 
   0   9  12       33.10       54.82     22.92 o 
   1   9  12      122.67      124.86     11.99 o 
   2   9  12      293.08      256.73     12.73 o 
   3   9  12       42.61       42.21      8.95 o 
   4   9  12      208.40      216.37     13.80 o 
   5   9  12       46.48       27.91     10.56 o 
   6   9  12       47.54       56.50     12.00 o 
   7   9  12      224.52      223.54     25.71 o 
   8   9  12      584.08      598.63     23.62 o 
   9   9  12      391.64      401.93     47.34 o 
  10   9  12       38.69       10.91     14.15 o 
  11   9  12        0.41        2.92     13.82 o 
  12   9  12        7.96       -0.13     18.52 o 
  -4  10  12        8.14       25.80     17.14 o 
  -3  10  12      111.95      104.65     33.07 o 
  -2  10  12       11.34       34.48     16.79 o 
  -1  10  12       30.65        4.11     14.27 o 
   0  10  12       11.18       17.46     13.38 o 
   1  10  12        3.09        8.39      9.75 o 
   2  10  12        1.53      -10.36      9.26 o 
   3  10  12      824.74      828.18     24.18 o 
   4  10  12      200.22      213.31     12.48 o 
   5  10  12      460.64      479.65     20.20 o 
   6  10  12      119.92      103.21     13.32 o 
   7  10  12      140.09      152.46     12.92 o 
   8  10  12        2.95       10.14     10.40 o 
   9  10  12       35.94       35.43     13.74 o 
  10  10  12        0.77       -4.93     13.10 o 
  11  10  12        3.58       -1.87     14.43 o 
  12  10  12       19.88       22.47     16.41 o 
  -3  11  12      240.81      253.76     24.56 o 
  -2  11  12        2.86        1.31     22.92 o 
  -1  11  12        0.78      -20.53     13.69 o 
   0  11  12        9.58       24.88     33.07 o 
   1  11  12      300.54      336.37     22.63 o 
   2  11  12     1005.07     1030.92     28.08 o 
   3  11  12       74.84       80.62     11.30 o 
   4  11  12       16.27        8.02     10.05 o 
   5  11  12       71.93       70.92     15.06 o 
   6  11  12       17.14       15.52     13.19 o 
   7  11  12      132.97      129.16     14.09 o 
   8  11  12      101.11      102.14     12.99 o 
   9  11  12       32.90       32.92     14.04 o 
  10  11  12      211.68      205.79     18.69 o 
  11  11  12       38.80       44.33     15.82 o 
  12  11  12       30.60       30.75     16.50 o 
  -2  12  12      113.15      139.26     20.98 o 
  -1  12  12      465.58      507.33     45.85 o 
   0  12  12        2.96      -11.45     14.07 o 
   1  12  12        0.44       21.18     10.97 o 
   2  12  12      291.89      289.36     16.40 o 
   3  12  12       35.78       16.13     10.63 o 
   4  12  12      296.83      323.28     16.37 o 
   5  12  12       43.01       42.19     24.23 o 
   6  12  12      311.54      333.16     21.71 o 
   7  12  12      198.72      197.69     15.97 o 
   8  12  12      164.68      164.64     16.58 o 
   9  12  12       75.56      128.92     37.66 o 
  10  12  12       26.92        2.61     15.47 o 
  11  12  12        0.43       -3.86     33.40 o 
  -1  13  12       34.43       66.75     18.08 o 
   0  13  12       10.84        9.20     15.89 o 
   1  13  12      137.34      129.78     14.38 o 
   2  13  12      142.28      101.57     13.35 o 
   3  13  12      434.45      427.82     33.53 o 
   4  13  12      207.25      187.63     18.18 o 
   5  13  12      126.19      128.24     30.78 o 
   6  13  12      124.62      145.85     17.79 o 
   7  13  12      128.92      117.89     14.95 o
[truncated: 152,402 more chars]
